# Supplementary material for: Enhancing spectral analysis in nonlinear dynamics with pseudoeigenfunctions from continuous spectra
Source: Sci Rep. 2024 Aug 20;14:19276. doi: 10.1038/s41598-024-69837-y (PMC11335974; doi:10.1038/s41598-024-69837-y)
Supplement: Supplementary file 1 — Supplementary Information. [file 41598_2024_69837_MOESM1_ESM.zip]

Archive with 18 entries (17 files):
- rawdata/
- __MACOSX/._rawdata
- rawdata/1D_Oscillators_Data.csv
- __MACOSX/rawdata/._1D_Oscillators_Data.csv
- rawdata/Coupled_He╠ünon_Maps_x1_gamma_0.25.csv
- __MACOSX/rawdata/._Coupled_He╠ünon_Maps_x1_gamma_0.25.csv
- rawdata/Coupled_He╠ünon_Maps_y1_gamma_0.25.csv
- __MACOSX/rawdata/._Coupled_He╠ünon_Maps_y1_gamma_0.25.csv
- rawdata/1D_Oscillators_signal1.csv
- __MACOSX/rawdata/._1D_Oscillators_signal1.csv
- rawdata/Coupled_He╠ünon_Maps_x1_gamma_0.csv
- __MACOSX/rawdata/._Coupled_He╠ünon_Maps_x1_gamma_0.csv
- rawdata/1D_Oscillators_signal2.csv
- __MACOSX/rawdata/._1D_Oscillators_signal2.csv
- rawdata/Coupled_He╠ünon_Maps_y1_gamma_0.csv
- __MACOSX/rawdata/._Coupled_He╠ünon_Maps_y1_gamma_0.csv
- rawdata/1D_Oscillators_t.csv
- __MACOSX/rawdata/._1D_Oscillators_t.csv
