# Supplementary material for: Enhancing spectral analysis in nonlinear dynamics with pseudoeigenfunctions from continuous spectra
Source: Sci Rep. 2024 Aug 20;14:19276. doi: 10.1038/s41598-024-69837-y (PMC11335974; doi:10.1038/s41598-024-69837-y)
Supplement: Supplementary file 1 — Supplementary Information. [file 41598_2024_69837_MOESM1_ESM.zip › rawdata/1D_Oscillators_Data.csv]

1.1284168395301144
1.0458297796303668
0.7957802678046737
0.9306377051242078
0.8454438929342092
0.4428144708467997
0.3934058449101054
0.4524589516371637
0.20906042294648564
0.38253188234112884
0.30384076072945515
-0.16450764196275197
-0.4296459857137606
-0.6655712179073456
-0.8079149673433754
-0.7780221682374121
-0.48681038124813797
-0.44789720396413407
-0.3887823562067815
-0.12312312011162752
-0.2574300121068797
-0.0003688975718519616
-0.31364127594542324
-0.4814135713283833
-0.40804992360903314
0.2757938486876277
0.8225168616806178
0.9300932284248277
0.9221549011765409
0.6960172281672542
0.8406053128106864
0.8542354121275834
0.9076965423994888
1.2670885627063813
1.25564264597387
1.6469382730905218
1.3185918520113593
1.287326036520147
1.077732621481518
1.1374156082813394
1.0305916230698235
0.6877583466077197
0.9183171216629469
0.7028632398197407
0.3408981975756557
-0.0360418544498122
-0.02509379893251272
-0.6051253205965026
-0.9284525900417331
-1.181620622183702
-1.164631105154649
-1.2143977730372535
-1.1138570844591529
-1.180980151582169
-1.198442533430859
-1.3819072533762178
-1.3760723457535204
-1.3519253931768005
-0.8943166440964335
-0.3506401551978143
0.08256865028269444
0.3145348913905681
0.3725503436505123
0.4142801408926583
0.06933185894477736
-0.025975124889252632
0.3961460050508036
1.01491902127853
1.2132237168749083
1.5496640152025953
1.4852601464089206
1.4683940999408658
1.3235349684004307
0.9360965026318441
0.9999060959877564
1.0711199140206975
0.7610343836537992
0.823931955895583
0.43339895687264574
0.5773456263948348
0.03298807063017295
-0.16204950419625064
-0.4001188193755813
-0.7198316877082396
-1.0341774226804774
-0.7695312033870805
-0.26650137937763874
-0.19251700851859604
-0.6609521143423748
-0.8264852563738515
-0.960223822045213
-1.3139723502730287
-1.2265723452819066
-1.0929474310055811
-0.7677302732253797
-0.50782040365897
-0.48658748226427934
-0.6360649393918452
-0.747402022353346
-0.5217668819846502
-0.4702451498125402
-0.14604853347532107
0.22267549886918936
0.6985739538253601
0.8774400858753888
1.052669917299916
0.8718743548081165
1.016316337988863
1.0111603674117249
1.293029675932761
1.4923783919642184
1.5062765694159759
1.6673595815209086
1.436354237122408
1.1762446621462685
0.7106967698590991
0.40309258425134437
0.11444959556347123
0.24880052006200903
0.24024229838238637
0.13971979252589772
-0.4480491774987683
-0.722432243232209
-1.2016133048703082
-1.368954235585711
-1.4614199927729399
-1.075427345995155
-1.2186482353805093
-1.2253606566915365
-1.5731802395348664
-1.6006019511571463
-1.60047509408518
-1.8693095620954616
-1.5313744035791408
-0.9738887437363747
-0.589844908777464
-0.2688058279572759
-0.09618321747698352
0.14076432587217977
0.39385823332063813
0.4061837994864157
0.8897552636652287
1.5329174215124224
1.5990128440498368
1.7747745447148908
1.4739011137847946
1.1857988841048026
0.8703040876434193
0.7470518297587191
0.38254539937856796
0.43376331395491746
0.08744176841284519
-0.21710951509848048
-0.3110915521472667
-0.7605592765909859
-1.368463588031974
-1.384762277709164
-1.2513963871978269
-1.2214462095556162
-1.196980573816582
-0.9630524053633617
-0.5678277036116886
-0.7034851391715845
-0.7267988491043743
-0.558463666904151
-0.4454832954013268
-0.20664131786550438
0.0870274763721398
0.3002095290033104
0.5350341966834423
0.5663199784102044
0.30186324168232925
0.325946101443836
0.5133463706804927
0.20131227140957322
0.4660815112031898
0.6410457334783266
0.3884684136137233
0.3911463046466496
0.044229095607738314
-0.19482199935481231
-0.3471521784449378
-0.6686755540690756
-0.40228681368514274
-0.5291686861394069
-0.6935346005488027
-0.49837130112508976
-0.6382029327934006
-0.8628689036645002
-0.9885377598147321
-0.8493856223452574
-1.0410171133037802
-0.6177001941043354
-0.6958381700733735
-0.9263657478758501
-0.862930028683264
-0.5372758483912659
-0.7032571236264664
-0.5551947331026075
-0.45782431878030344
0.034716589362446426
0.19583015272073095
0.479653363837465
0.7046389267133302
0.7774510164437011
0.7177065324849632
0.755453438777819
1.039343840307931
1.0578062133299986
1.0761756644113456
1.0034532013679942
0.628167505882488
0.8515504128414138
0.4725526874308813
0.3449557550725235
0.11177357098427643
0.03927875266927496
0.1342489669833113
0.009887817649602698
-0.5813425352626668
-0.7657243046881259
-1.1057135728013285
-1.134185979153071
-1.5880359307300171
-1.2642897409166838
-0.9269841833850013
-0.8704445638509573
-1.1551199912824917
-1.0930974897211911
-0.9455410638346569
-0.4353651539413239
-0.4548133710444453
-0.08855670168725824
0.589285663163939
0.843550645392073
0.7564086707628211
0.9154792370732837
1.1555236977290073
1.679167629181827
1.9633364363933072
2.0751793337025832
2.07596795424485
2.3301636277493087
2.1054262819808995
1.3919403488821045
1.111975780426321
0.6941028356427097
0.6694981938677288
0.9250651203578872
0.3341622376769918
0.2489223889762025
-0.31661032096091196
-1.1164834587651722
-1.6399081690056163
-1.974050875312982
-1.6510125658401689
-1.7295124713295613
-1.3075475362333533
-1.1767134828781964
-1.1793412535241594
-1.7803762039471784
-1.4987746424270814
-1.4267390250990384
-0.9978661604711175
-0.7551353266527692
-0.05950334216966435
0.018443037261639678
0.5123496533112399
0.5951962802126858
1.1024540027064889
1.1362987796575208
1.3642322465281636
1.6623260358953376
1.9973408488811315
2.174787631384226
2.1381423825808112
2.04731050810396
1.7990230642554108
1.635472809927702
1.113074964969284
1.0099634052791302
0.7512905792448208
0.7241168021524143
0.2642575035914198
-0.24613730284326957
-0.45161339412781565
-0.6482231575625672
-0.9285583077092329
-1.088247573453724
-1.3359428369193211
-1.1345678272010757
-1.4539791321342235
-1.3777640481439393
-1.3104034676401846
-0.9682757612462664
-1.2468636677477498
-0.8320507845407326
-0.6666562266826503
-0.5091226447236558
-0.3146886533063633
0.1345384309153383
0.8613732530091592
1.1293070889995849
1.3784370124905636
1.7293376861182292
1.8942723818950193
1.8762140435027879
1.801092346911989
2.022813638722316
2.0947645888522306
1.4422609409143077
1.0907335664011584
0.5712108311650078
0.6174254955444199
0.03592209477569916
-0.05994461293285071
-0.47361970640604323
-0.5396637365632015
-0.8272096320413308
-1.4071437257702881
-1.9663145514098976
-1.9411267585125156
-2.060876699522688
-1.9276319276720788
-1.608136042600011
-1.282715330545899
-1.1868564900581315
-1.3725266392312059
-1.2514991220812695
-0.9618794499751484
-0.11902680647170298
-0.12262057571377087
0.5607997804113412
0.9101014636935592
0.9420682537303479
0.9229083294191307
0.8473683933778317
0.7386282060274001
1.1072115679367538
1.4135257790439568
1.444282751226836
1.859123262534591
1.3097135062566085
1.094725294504848
0.056905959008872575
-0.5132279412331414
-0.38953964819956527
-0.5087429817891327
-0.7083167521894264
-0.225242553690364
-0.31554756373652276
-0.49425438509442415
-1.0992744680693893
-1.2833641785960441
-1.5220667846116052
-1.3497172323868503
-1.0594331963946821
-0.45364001882528093
-0.36063167725916856
-0.6493629765942674
-0.680099936633316
-1.0683726092577626
-0.9257453395276953
-0.3260261399297014
0.4163345665764861
0.747395342613522
1.2823208086025961
1.43296606633986
1.1247393614664078
0.8197955333276874
0.561894620725078
0.8099824067870132
1.2129826176265257
1.897103069485492
2.0954769685614276
1.7346044833751666
0.9466801769025927
0.5085318553700857
-0.09940286444750102
-0.5208744354647964
-0.1564752058078901
0.04816008373842945
-0.13471336835133618
-0.6012164669024858
-1.0380801850065515
-1.657238809593184
-2.503559459710312
-2.323489074703102
-2.333632168879036
-1.7027745243725179
-1.003990948573197
-1.0092063965421811
-1.097949821873689
-1.616558396834265
-1.4601738867987524
-1.4155297357521992
-0.7550124128543536
0.5017360054425699
1.3972518953104114
2.2261769547538535
2.55067705028488
1.9610057047997773
1.6140512763356387
2.1479475488969166
2.218714746870986
2.7928780190333993
3.3651767309136726
3.274601698375467
2.8529447530844263
1.8935642580367034
0.5302216283045584
-0.7765523950969384
-0.9776812364815277
-1.1259827959253093
-0.7941773182869006
-0.6743504064122008
-1.3382381522584628
-2.052803204363682
-3.482752533611591
-4.322482695488862
-3.93572218143938
-3.312588968604847
-2.7791857738065873
-1.837354515272966
-1.2635013124218069
-1.1763852110023447
-1.181672319437102
-1.384230717365858
-0.7174788246736501
0.04869949300423915
1.2674179810747142
2.361947170934316
3.6272813334396283
3.976266776478222
3.546128517664479
3.05182256528981
3.0642171343639486
2.3735375215268744
2.9127711768871443
2.8874724737864566
3.5129657087099746
3.051328913732851
2.1400267273597593
0.9667584707898753
-0.4206272208882694
-1.516391904776604
-1.5898440924062958
-1.4563095224681408
-1.2192480768850005
-1.4004691490571672
-1.6148858995729243
-2.7620713226656903
-3.128226561778143
-3.7085997183147974
-3.6047713585329566
-2.8901165951202867
-1.9292811090094855
-0.6434792006308612
-0.4371408857053989
-0.37465189211296146
-0.3734914668281797
-0.7423803208988577
-0.31384012011227824
0.5474092962307535
1.483107541057613
2.6203292328885874
3.3606259245947463
3.5412019972417204
3.0506500552109665
2.4425587293846607
1.8760713531585569
1.787734302290315
2.1539797288163807
2.6189457080730527
3.034283202250655
2.5712172194673073
1.726119101675744
0.7042339948009945
-0.7767564637435433
-1.2992841264462738
-1.6707298504243717
-1.5747132875881562
-1.2007294023891864
-1.301734453671306
-1.9370121371794853
-2.810118517809884
-3.714289997821339
-4.249159032608998
-3.881617297359724
-3.19848589341788
-2.49596139381355
-1.473122898480014
-1.385390480860175
-1.3925557487674523
-1.2510885632041415
-1.371731524286032
-0.8066152280394616
0.13070439082254082
1.3678019752677328
2.7849995556695037
3.2711925864258022
3.314186924856959
3.08210554672344
2.467220913046613
2.30326025830563
2.1711499954488214
2.8138228690009766
3.2010249244013878
3.4221943745033427
2.794793128514614
1.247959380285813
-0.06068074359803066
-1.3451253878404172
-1.738905739236243
-1.7767083587618382
-0.9647775766666289
-0.9314381985037634
-1.1462011937166738
-1.9363796199360863
-2.827598094123462
-3.2167872332278815
-3.2934473706208998
-2.9837686661586007
-1.6653340965172083
-0.47329123000071105
-0.04480025170672719
-0.1448757153044169
-0.48287021721757667
-0.9663707072321392
-0.6558441160756417
0.3399731240589903
1.2439214043251452
2.8384142682950007
3.269602999760129
3.300699863397047
2.4502618000302534
1.5995459732504855
1.2997098269485345
1.5121601945740162
2.6022100700485122
3.229359080049612
3.594097427578321
3.213486366524739
2.097462591614034
0.7568660741065518
-0.7684920063228792
-1.0658587925342342
-1.1910950280444688
-0.45333690092155327
-0.056994204961607675
-0.14726451945645724
-1.2160407041991568
-2.5562131978153078
-3.368501574669742
-3.9892616341013962
-3.665019767425931
-2.6444136705618306
-1.3263641731795217
-0.25263416081238677
-0.3211835884930123
-0.471597533975359
-1.0956938088134072
-1.1860369960737454
-0.7237685523957882
0.8383725040749956
2.4221248297304068
3.373789360021427
3.9020086786192563
3.4156741736694984
2.5572781340910935
2.087311986006555
1.820579326982619
2.364789608533207
3.249327079095764
3.861929909437202
3.9624805186130345
2.7116541080458383
1.4457791470322747
-0.19934836665384192
-1.2845413851358722
-1.5171073002691733
-0.7664369399069657
-0.3915900249807096
-0.5319349490967851
-1.3732623514113478
-2.7261631035147293
-3.973773066071176
-5.055545665797825
-5.024974441549135
-3.380259214030217
-2.3114029353159826
-1.0485844512120774
-1.070944753236074
-1.1863667432052516
-1.893439369619382
-2.1201544235005993
-1.5020345332233898
-0.07987988629828568
1.787335840361382
2.986712527477822
3.2751900999065144
3.166081852479996
2.36052392341104
1.7927085115335626
1.362673461410929
1.5592929223890701
2.3869838187421117
3.0918508422155075
3.558577396622413
2.8023244795819267
1.18238574016717
-0.20409181915067753
-1.5201386346139123
-1.6643959468919522
-1.0203518792975146
-0.43827768922973553
0.029321735171827568
-0.4629967069354217
-1.4572864107469583
-2.920852965689297
-3.722192453363085
-3.9985683495608404
-3.2400660779901598
-1.705290681121859
-0.4169726304184296
0.22601082266852557
-0.21325797672600244
-1.0532261022819687
-1.7338379871346017
-1.4598801530082286
-0.6130630590325372
1.0989682991458738
2.541866493268154
3.1827525207340788
3.213854167615216
2.2342357105698536
1.2752103019608267
0.5705537992548608
0.870906625244807
1.7422530725840235
2.8647778116783744
3.400882509939404
2.7271769596928257
1.782087212660107
0.1232975856760089
-1.6061636737737253
-1.5441784336650934
-1.6144860161063637
-0.7536300550749788
-0.2982912085827265
-0.5543940685323965
-1.133016439870803
-2.6075248666310067
-3.7503212891297406
-3.8564682929796135
-3.4678026401840727
-1.8974942235666579
-0.3803344525945178
-0.05165382632658444
-0.21128092582354063
-1.0633253172089825
-1.6593794014092889
-1.9681049550598448
-1.36888778796947
0.23792100176951447
2.2834168392992904
2.9137575172794863
3.154966043131582
2.5848925163161596
1.344890875650179
0.45757067573690424
0.6595227551387453
1.7037820640730201
2.8550875731728484
3.608081432937449
3.032234000971494
2.1688687627211007
0.3369037007040726
-1.1281524515530459
-2.0966103225877997
-1.6931509414412238
-1.0450992369207626
-0.2768300402172794
-0.21395014509429622
-1.202683512410666
-2.6991901785214982
-3.971263134729739
-4.900060918879132
-4.47820784609671
-2.7564154238657514
-1.2783641341068053
-0.0490111805162845
-0.042520478373684334
-0.4150925953869597
-1.5782844548094068
-1.9391908908605033
-1.1248809142262854
0.5942191205594602
2.4866902695745052
3.9057737680860622
4.573358276317165
4.105489267612117
2.6703109114881354
1.8420075796504995
1.5622479004601852
2.2039868134823726
3.5189637761840125
4.60670027545388
4.673261352463585
3.6518512247225785
2.0118138612795353
0.1786243843130233
-0.6408654622115255
-0.5159493439983114
-0.03688951367481874
0.9784682543367023
1.0442014420967702
0.11124281546562265
-1.1470611249266371
-3.134651453967449
-4.261360813720396
-4.5082277976238965
-3.830042339516554
-2.8123739239658625
-1.7049099173311553
-1.7399634995518682
-2.3784260752189335
-3.128414520622794
-4.106999589201595
-3.5179502585694324
-2.1608829416144633
-0.010485741929911224
1.77244941218068
2.9532133741623294
3.0565747384779236
2.4542543738497784
2.0823089728814157
1.5705293533119096
2.0966382459349573
3.8477293553837915
5.224853159160505
5.943509387570844
5.031461978679484
3.7094420586852337
1.920754868505772
0.12331853243824664
-0.3456886083634019
-0.1964337267591495
0.6551380440237051
0.7477895836921734
-0.08874389458308429
-1.3314951473460401
-2.86348719476128
-4.929842721481423
-5.430597493248083
-5.1613395252624095
-3.9634811207961067
-2.785087030883312
-1.8118647948621234
-1.9101237505900224
-2.6440427162661524
-3.461278290004563
-3.1369532758815764
-2.2343836228669325
-0.39499075523325267
1.7562120921615856
3.713451335844571
3.9839500405304697
3.721356569646851
3.202268061018347
2.8038626498375745
2.862083692459634
4.104324152452869
5.2952609567303055
6.433144771343534
6.222524875394883
5.080698578174035
3.094643634114862
0.974108512484352
0.28657417318260525
-0.041383821003427634
0.34074385446099864
0.8195812297634711
0.3738650869721014
-0.6600512476298468
-2.6838261183048453
-4.5797100563581665
-5.639378647811775
-5.975065504236779
-5.369020135567648
-4.191676369674487
-2.9888313236005377
-3.0075022828957736
-3.2052194859850296
-4.015129173004537
-4.1012749672511255
-3.5987406758453755
-2.2518149989735248
-0.012589497108976305
2.120737115923504
3.2362957746651766
3.75885770323032
3.4344061105420485
2.894712610306047
2.8216851389616977
3.6827548321151604
4.7991688832108075
6.0469113694850645
6.723731564812596
5.890855632055811
4.255823686384988
2.3186561416843867
0.4823944534119975
-0.2960644404662798
-0.5965803256315357
-0.35280800733818873
-0.20695529334535312
-1.1953060629125205
-2.5838508433380687
-4.468727577966289
-6.161398466094522
-6.721911781572252
-5.986243961993626
-4.934375946086273
-3.7613411368721286
-2.737092078065033
-2.5272582984409695
-3.0229804470998887
-3.2530359657315713
-2.8811899544475144
-1.6820298544312666
0.6085053777497126
2.6882784640438535
4.64521834943713
4.830160453100968
4.6468589780439915
3.684615713538505
3.321941474351785
3.760012439537252
4.47310672536202
5.387923409507735
6.2062864163577105
5.564841463940334
4.095030003758204
2.6014068279031783
0.8534850247336949
-0.141007205212484
-0.6547566402298741
-0.38081353853035704
0.041040096420619454
-0.4768398170038852
-1.7530107244005133
-3.185452178450769
-4.5507521519717375
-5.776181214911593
-5.822356177945089
-4.594228346669677
-3.319211727712055
-2.61948866959373
-2.019103877582884
-2.344416105339755
-2.9231617321442322
-2.8545767795993497
-1.7646186825545882
-0.32562915447531693
1.6897921117299763
3.2991583867787773
4.217763738131105
4.275408372675773
3.712527999677325
3.21531881043612
2.976450471637574
3.612178757672161
4.584372517296159
5.399567725961525
5.127910328203877
4.058146602823158
2.94186588211527
1.1616296107825854
-0.011695519696946821
-0.6424113560909158
-0.09621078116165255
-0.1633568804074692
-0.4885339468501684
-1.088915451982611
-2.438744269069094
-4.044374358222059
-4.983842747360561
-5.4369417962599496
-4.6454061532460065
-3.758394018948013
-2.7271461668665054
-2.4114676528420853
-2.474007451517239
-3.2990294774569655
-3.657155204537602
-3.281952334180429
-1.7394691068645036
-0.15456123817439624
1.785376593664997
3.2330044716653603
3.490495378469456
3.1559478556189875
2.600090882760554
2.5230859651219255
3.2816137535384877
4.237675935603909
5.64519570871024
5.838284273719552
5.149641639544287
4.2696930851982104
2.455203221397789
0.8864327525085061
0.3450457380822769
0.26933758902893185
0.5676479450332842
0.4130481914537928
-0.4336837327573948
-1.9896289803818679
-3.8024599233810568
-5.1446573976302306
-5.643249744936618
-5.514562829277043
-4.4997018761753464
-3.2703122891356564
-2.6970258638839426
-2.542830186834627
-3.1813432756227455
-3.6466316474040363
-3.458296818519919
-2.504389630374966
-0.5478577412827388
1.4491268901036576
3.2141259441458345
3.563995342908467
3.771320996344775
2.8638541379449203
2.679266707248456
2.757697462919639
3.466599156053155
4.581096802315851
5.487092476562607
5.320402719160142
4.631548809233353
2.7952057441794755
1.0201199775017826
-0.37854802400985643
-0.4334266398357218
-0.5794359516264516
-0.1642693312958461
-0.30087972706221233
-1.468428189557932
-3.2111035491998483
-4.5785849498261655
-5.494836902172197
-5.704263523542778
-5.0275913579103495
-3.8474260618521186
-2.8256200355429835
-2.575650962602513
-2.4707572092073855
-2.9416031990456495
-2.846621783968317
-2.416540779507795
-0.8522715844106922
0.8490622318949996
2.8080518442200995
4.264832696752029
4.766336287748693
4.276414643832325
3.4812735155506513
3.452497954175306
3.659319571339844
4.229241090840584
5.244326449001833
5.747674853311196
5.18524074010194
3.7322289738054115
1.5478408020900338
0.22336175867546038
-1.0856135192304537
-1.2450253004326903
-1.2955982430741475
-1.269000629794054
-1.729592789611817
-2.9101803979174248
-4.281309671649091
-5.7603367007705994
-6.163083319436529
-5.992129243038974
-4.681323876566603
-3.2449172283526457
-2.348366287751964
-1.9052448732398881
-1.8457357310402926
-1.8693676464609956
-1.9711530602559448
-0.8810700654207351
0.8784464625800674
3.1219177792604116
4.580042991688949
5.4184061752343275
5.593782458193609
4.6997198060320144
4.069167618791344
3.7655017933261243
4.1408537097548805
5.0286857776392395
5.538261581258933
4.681011703063362
3.618418695094844
1.7697843375511213
-0.2085737193570698
-2.0572735354100384
-2.7078379544141913
-2.719057950818031
-2.6233334543927014
-2.8828525188490395
-3.4317965915156874
-4.857713968451268
-6.016241847248138
-7.498684524808736
-6.911123806696772
-6.097658249385898
-4.073038721531839
-2.781149897581658
-1.7241135309466242
-1.7832094700056094
-2.0946792707462274
-1.898454095327052
-0.8995834642164446
0.5221232429434012
2.378590096869769
4.017212688113186
4.9212389873071025
4.9954814211978285
4.784666222567391
3.909455907107742
3.3804472901934197
3.8866370188424293
4.377057714443481
5.056217272086265
4.968616389185322
3.9974784970926187
2.4470623117956176
0.7932996250257558
-1.0046040913469758
-1.9894940334048696
-2.1574545059614825
-1.8936280862944361
-1.6723314616586968
-2.255642810203337
-3.186696992835321
-4.281253463434196
-5.483682527513699
-5.6817398984848815
-5.148971041159156
-3.806421824340256
-2.1613158274028637
-1.1535920225307437
-0.3470596097322949
-0.3035501276829761
-0.7765313367467755
-0.5725630842779986
0.271404131622935
1.7726494139296338
3.4241863249643014
4.834849086781627
5.291367653048615
4.875501018976478
4.050907902911276
3.647925285000235
3.2952543976702646
4.020062407427054
4.428623774144899
4.567327335373941
3.9907264790705637
2.645596973224894
1.0000809245786793
-0.915660650854023
-1.5414726510518588
-2.122595072207031
-2.1599932463979385
-1.891670605692707
-1.6928177570026848
-2.163652584810003
-3.4256407711137613
-4.339883719240023
-4.856840712031022
-4.544657990459077
-3.695575878415284
-2.1755133949638537
-0.6913634211271968
-0.041033984945769486
-0.017646223993690868
-0.1970704987135352
-0.5853306109844436
0.15906438227900765
1.1429204142331213
3.0016186188333247
4.652625263812716
5.322694008130175
5.133594657435491
4.045820796024797
2.9476878177368713
2.058140210105403
2.057902801578334
2.422118033108614
2.9931484403117716
3.171100803073016
1.8767734956907374
0.28362797485806
-1.6587316052410157
-3.0359489261002492
-3.953529164129867
-3.7695246068767823
-2.7785348051516916
-1.9816052531891504
-2.3072670642372284
-3.067272850073816
-3.8068534224684205
-4.543888602066058
-4.764911162133686
-3.539694148425675
-1.987841957040345
-0.27923909042925654
0.5967173399111064
1.1614586505395517
1.0001986468188848
0.3809437410468095
0.6103205921624577
1.682815435725258
2.867306893110195
4.543626140171239
6.050545410012163
5.999318718096424
5.097029883239578
3.502401015931833
2.4933411321744394
1.948774790780174
2.0829961440129328
2.643361449764538
3.0019930718310626
2.5666015901918318
0.7071441614825305
-0.8739475350195329
-2.539081754809353
-3.370277237352271
-3.557248410162029
-2.683750818322742
-2.002688443776768
-1.757728393739963
-2.0204263829339966
-2.7447237988437103
-3.870143696833366
-4.0727172515111505
-3.8073715075553674
-2.2683641687004243
-0.8381563327360612
0.6860028828381988
1.6545008715852474
1.6193965970155189
0.9357797197485888
0.5537136302497514
0.4641488893650998
1.5000978442844666
3.131523668804779
4.232352593043239
4.890589847807842
4.1923354453968695
3.1040382010349146
1.8951945165656872
1.188724472495759
1.037306160363154
1.44817571796716
1.9907865189812424
1.8604139188811386
0.9960797590351925
-0.49596278173276376
-2.0823419103490903
-3.6221676699741394
-3.85227818558803
-3.5767843795470933
-2.3572668251249436
-1.584943590717366
-1.4669386354566796
-1.9973656341832426
-3.310808531563253
-3.8465711239230957
-3.8437793680673504
-2.8577954170544353
-1.0613711132119101
0.9269322581012993
1.6014789604426547
1.603421697612366
1.3616498449870353
0.38586086481887305
-0.0024252951841992054
0.8779083845704214
2.1496912142578593
3.715014742164363
4.454490102941703
4.096355133751212
3.2967514671879647
1.6058553279733456
0.8302511124336074
0.43623205841779167
1.1817367932122846
1.8296758009661798
1.978354492134664
1.972338359383047
0.7017681601974307
-1.1324221094346307
-2.474638544370614
-3.462325925445704
-3.242967298381767
-2.3741110204355644
-1.8599220573781863
-1.5807364513596143
-2.0308980452138554
-3.2613921416531384
-3.44046570759566
-3.760028727122652
-3.0967810536130234
-1.2071786855832596
0.07536232992842462
1.4682083034801336
1.7516625985499377
1.7346236554087051
0.8979523688713863
0.9018721150368629
1.2475715620805432
2.2351640914952333
3.883428516349963
4.957571309093799
5.153211714044636
4.237316385540298
2.901818778818166
1.4936841111418433
0.9308871203904425
1.0371080322419048
1.7557017231476897
2.172916246046447
1.9174060079872493
1.2620726968442126
-0.4956325355838556
-2.3074511939127826
-3.3012083060015325
-3.4611492154669645
-2.785652587548967
-2.367572818193153
-1.7852537917785058
-2.106950317332976
-2.8487591008102564
-3.8833320240216826
-4.462267979999553
-4.4869012020813495
-3.6465173130757957
-2.1902554978936157
-0.5452565601643582
0.5614077841900189
0.5713062173749968
-0.01908445304378087
-0.046219316836860536
0.07299434156288087
0.9319921767451829
2.665054929380062
4.382570741720444
5.769674898238107
5.469701212091767
4.662694035217635
3.5017035973299886
2.3676854105506973
2.0555308872580556
2.604024783015151
3.4079935615416446
3.6077231857768464
3.319736143162917
1.3802839684313157
-0.7486379165533538
-2.702786058400523
-3.442595293449604
-3.5513949455812965
-2.6862249047843627
-2.058315173414025
-1.88715721487906
-2.558343082826368
-3.7875198665600216
-5.037679126840298
-5.565415292066885
-4.840675038781484
-3.0844826868942956
-1.118841720057317
0.6018061118066909
1.2638730830559712
0.9937621444272293
0.5456441276864232
0.557484530162613
1.2369983161991323
2.627925403133501
4.379621078844668
5.707557097855197
5.8854376099315875
5.670570846058554
4.432977157408336
2.8817704824249826
2.3978948072426336
2.6995071124608314
3.2221721233986185
3.6340991016140727
3.272474403542352
1.8141357765025945
-0.01134843103399457
-2.0670426643867357
-3.511286417422866
-3.867487085024546
-3.406513461199815
-3.1898248560897198
-2.752689959579905
-3.0754286444115344
-3.974220967847495
-5.48332781711498
-5.935520819919162
-5.157112387233619
-3.480019500150163
-2.2366561546484296
-0.8963210869518741
0.15115240625187298
0.14003328905270812
0.04515960584036982
-0.1991124002184126
0.08306363431212227
1.6736701504466314
3.1242306177158707
4.593483410767256
5.156038707909981
4.723706715038578
3.3937193142431092
2.6482946479041827
1.835059460473936
2.2042414872519562
2.8082286698721854
3.2982308687011175
3.3042985112852907
1.8826738097088347
0.4969702083852007
-1.8788653130652428
-3.1613428961372803
-4.089016225079231
-3.6044590736564404
-3.046233253399892
-2.514213079080621
-2.599055686183777
-3.9726105417613105
-4.904001688164191
-5.638437004878697
-5.2977053729917145
-4.263290663547689
-2.7847273481102004
-0.8146622861505946
0.34448583326778004
0.6403679592088182
0.33199508519327015
0.12847926827512157
-0.156110441902511
0.8243073575533999
2.1568317805076163
3.9767586979438647
4.722122456203007
5.182672928975674
4.271803043551748
2.762654064469518
2.2056409843675726
1.7510168160546897
2.0969984885854407
2.5486598251927206
2.888354412148959
2.436691601654773
1.2908646397001315
-0.6330345658331786
-2.453448214130977
-3.147502243346464
-3.5498461434408433
-2.947943193442868
-2.434060049742163
-2.1395921938032627
-2.554552132290554
-3.3154879167147144
-4.271929281902373
-4.799350230787617
-4.27469351648653
-3.0893679548957342
-1.2462660111436565
-0.1403632495383993
0.4362405241832964
0.3913292930212373
-0.2883998601080904
-0.1416714795199332
0.39110915241248545
1.1993643564335157
2.8362767241737066
3.9763823007681065
4.664936002452299
4.069556040525161
2.9482121206290945
2.0688639641088162
0.9368601838828667
1.228974210676578
1.8726700768822997
2.664495031880614
2.775366596599473
2.22624443330277
0.468560327144422
-1.4787439058965695
-2.948117647205697
-3.398011985657037
-2.4928692081379524
-1.6477972153015128
-1.2795089051159567
-1.2221720923891297
-2.328038135805876
-3.518674367174376
-4.556147792328611
-4.622264866598595
-3.8035198716227354
-1.8652608181288888
-0.4030873544585416
0.464618865838625
0.16197587424692883
-0.5424621042679212
-0.9004198079423229
-0.7578573743545975
0.29238340512405836
1.970307698261537
3.6948772815392354
4.770014247092239
4.577445939002043
3.4550311007645673
2.4064155865606036
1.6580701030852292
1.478482375823737
2.25414558758924
2.72525645838884
3.39148032181351
2.962126502935242
1.540582036217109
-0.0950346520723761
-1.803816867297762
-2.9534522045418
-2.845117166643645
-2.0625683721997694
-1.3067995913073167
-1.1254719625567204
-1.85795492727924
-2.9899713239825902
-4.148725980502728
-4.574232978284213
-3.9051044248257276
-2.5707599524367684
-0.9938444879552364
0.2265345375433938
0.35840565412129044
-0.0052019890442798755
-0.5798865774804546
-0.6995030686231767
-0.06058635736854079
0.8386371932508185
2.82812839686205
3.838122727941978
4.207239445655619
3.5155105409434753
2.279149043980575
1.4727317479200859
1.0242908769489427
1.5462979791039664
2.899196958906203
3.6184049893993375
3.4029210848938654
2.1884223633889737
0.576050586982445
-0.6256718793941032
-1.6764571601498066
-1.3041940133973227
-0.839666030413942
-0.2580138879945888
-0.38096658337970823
-1.0159036850585637
-2.4678443381973683
-3.712009114661
-4.196719460252074
-3.842286258680484
-2.48915032555764
-1.1348597321494804
-0.23874572493269253
-0.2677768169305752
-0.5801385699005712
-1.4658792601099355
-1.8514939363548801
-1.1922788118600938
0.04876406902852992
1.9701790715585612
3.2715257571021485
3.2854767836257857
2.6990298561668524
1.961449202669451
1.279033234381663
1.032775325449603
1.142383576979964
2.4899940284591198
3.1393407762372734
3.125200811207604
2.2719171171307946
0.5392857330429395
-0.9094278632422146
-1.976689583020735
-1.8284881403109956
-1.3858641531468134
-0.46484686073558423
-0.38947200586733044
-0.7084378521842205
-2.1835972463148545
-3.257280597330671
-3.7904484247713954
-3.1713968290087275
-2.193803816051421
-0.640729570495525
0.11795160013434125
0.6375286780872448
0.18732441898204094
-0.3410290978514354
-0.8913173615968693
-0.3712823600694015
1.0380202051975966
2.4115244163318255
3.2892281084808435
3.726916928814798
3.1892040220484184
2.2897359201745804
1.224456930495455
1.0727053336266121
1.388877654829945
1.9416571634112914
2.4230711977723596
2.367321239282297
1.4260031657040038
0.009659988233524902
-1.7227902819217116
-2.6990862699478737
-2.518542424300165
-1.4732006170231087
-1.1181090304732273
-0.9388799786623823
-1.2352535804220295
-2.3079389447243046
-3.3670115420109052
-3.5776381482939454
-3.519728310013164
-2.1633646971160694
-1.2584364809977289
0.03508360120458498
0.22957983464612908
-0.10027202553837467
-1.1900867815991258
-1.5404244914457272
-0.9676326347946261
0.18454442219750733
1.6881212646316321
3.132319167288096
3.896955516984575
3.658310512916825
2.675107442256577
1.7088975309236734
1.0157513708068648
1.5340304674900314
2.755504311048234
3.408224754112986
3.9103935399420555
2.9307980616169838
1.251414744594801
-0.584735208373713
-1.9287013871638476
-2.2620856861651246
-1.4749583997174807
-0.8602830960632357
-0.4937100568547228
-1.0623375449889545
-2.2564407744068107
-3.6302202835444417
-4.605061457298014
-4.767305192528489
-3.426375278269447
-1.9965184883589342
-0.39405866860441474
0.5303311243676438
0.5373227363639724
-0.09111820832314182
-0.7304266281155196
-0.45803188745044343
0.7544928607276056
2.6554914172027315
4.526733343585509
5.327999760827321
5.283282353484964
4.045044083689883
2.693462224220427
1.3805102970166334
1.278060778643376
1.9142255506256889
3.1550815841025264
3.2321849403485863
2.6990531080172424
1.1208934991823045
-1.1436487526353059
-2.9472447190280406
-3.436809100966494
-2.9672102668972475
-2.1207707378200653
-1.1198605717755548
-0.9760442556657609
-1.82144324453576
-3.3139323319326968
-4.3333502430658415
-4.7315176734958015
-3.5932069496411363
-2.0715068438326916
-0.037851801660819584
0.9993931029870158
1.1916904408651894
0.8741559332446653
0.22134875634739437
-0.06840912607700256
0.558452411161164
2.028376893599078
4.0280583255327
5.4106221021456475
4.861064367794767
4.237895490465917
2.5994113129508847
1.293226932588973
0.8663078403009106
1.4811420000732987
1.9958350915277818
3.0077094025623254
2.563184934421566
1.3604438101846743
-1.1670901790652488
-2.87078208489425
-3.726781671243927
-3.7904365053343683
-2.767817864112225
-1.7191379836609326
-1.3365643225263748
-1.734097892405944
-2.7093666198011386
-3.6278634309868316
-4.37477660462639
-3.565950151059358
-2.2961708499695095
-0.22481165172355622
1.3654355284066584
1.8843066948098057
1.6558421074956589
0.559007344145741
-0.21007240946973793
-0.06483287333370091
1.0101456224371417
3.0355935846134794
4.043168494525247
4.992202846627599
4.214693193935343
2.1972153035190902
1.09332484556928
0.08047998785061394
0.32098487185545266
0.8696113606201198
2.1018596785616346
2.2742097589991555
1.1979067597216946
-0.27521666931795874
-2.233989995518286
-3.1790759834921563
-3.9030568905617073
-2.9744888562923797
-2.446718583498958
-1.3593348983781441
-1.4909426089785458
-2.2015661197270284
-3.038560096419635
-4.27548985708279
-4.153197520124019
-3.0289465353756313
-1.3729115081046397
0.42325951768191894
1.4756807198808168
1.2877183921241504
0.8233173946904127
-0.042932159438701545
-0.5294256733797464
0.7771326987556881
2.5657171739202784
4.405055128000366
5.457201127140191
5.2325739373437985
3.7454504810898244
2.7313418543672237
1.953850996032958
1.7667780507431494
2.5850568176710733
3.634031913986497
3.897837313455426
3.3753989592029234
1.916054780638913
-0.2208240952924797
-1.8114805905953475
-2.731721500810466
-2.6938827695884395
-1.8563626236676654
-1.712966335120579
-1.7979680499189261
-2.7312629909802935
-4.079710642042657
-5.631169283462587
-6.106016774214931
-5.371624210055643
-3.7394791948342085
-1.6981248945473246
-0.8233808579344188
-0.43901886134594825
-0.6376271236738422
-1.4820860882308238
-1.1061432632540857
-0.3580607570919676
1.0709089419951499
3.3266304636299164
4.71663629850362
5.226679156286794
4.229849828349741
2.9558097027159667
2.21072659594501
2.1576469976541226
2.8368174405496998
3.685333720404743
4.338458974890414
4.107406608532646
2.624123133156073
0.3827338517141503
-1.4654932386059796
-2.6453877639017698
-2.834019370585886
-2.276363083231359
-1.363326546834496
-0.9450961102046787
-2.15652392283917
-3.537867987371247
-4.878091653248454
-5.321612019658062
-5.320430109580415
-3.5141108691726366
-1.70954720862542
-0.3875607792010478
0.3353977385172149
-0.1234296029686398
-0.8131937957434416
-1.2757535526276869
-0.7378360751472004
0.628931828516402
2.855918318287769
4.268718513215754
4.764804302040741
4.224924037452794
2.8752939309726973
1.4987153131011353
1.1588624182361482
1.650903766969607
2.554209944608957
3.430898315003855
3.2205056869844757
2.207798009570938
0.3476711956331351
-1.2940933668648307
-2.6457077473315476
-2.366583463891752
-1.9436658751978615
-0.9290855986462203
-0.6872830766875535
-1.4599158452409469
-2.279004792779793
-3.6307359632103777
-4.448913051872778
-4.2508158155108715
-2.905342931187799
-1.4557599792849987
-0.04227767541312555
0.3770236443313224
0.5053983545304118
-0.5931385582936848
-1.2363068801241142
-1.162851538032895
-0.20771283531336493
1.3071336070609083
2.565421203702501
3.28484257005963
3.101334440282321
1.8789538510941028
1.0253516094526947
0.21369355841402493
0.7165244304221792
1.447478305999581
2.2077204040778584
2.5635740689040287
1.9103863465461814
0.626491826298669
-1.1533417712873502
-2.318296569255719
-2.7146216435662875
-2.2646609952076084
-1.5761456437236276
-0.8456317448400756
-1.3032058420526584
-1.8012485369604208
-3.4058485198804096
-4.4130315205832495
-4.148576599051715
-3.2642222879533893
-1.4961767311674334
0.08357119050689699
0.9747117150774249
0.6657999311111429
0.2225016488065507
-0.2960683765177843
-0.023907830220564863
0.5446229760655921
2.0995050951088685
3.4332365080589646
4.319182982058962
4.104741708487599
3.2051137169490618
1.6022431152109942
0.3299470513382792
0.43675830551459294
0.979737737221583
1.9535015170459038
2.176116113015943
1.8904245305340441
0.5688266761416612
-1.0209565622915515
-2.586801658815193
-3.0710741414698353
-2.8638986260182344
-2.0954973868032485
-1.0476560229118255
-0.7527672657028421
-1.5318205310689965
-2.6930100213315975
-3.5170453884588495
-3.586576665881994
-3.124399516441785
-1.3903313250569427
0.314528782732574
1.3935477810742753
1.4421511406033982
0.7611978131725732
-0.006850675650710292
-0.3307979960328644
0.1777101803683394
1.4986634172904698
2.786833193553176
3.7727744969799155
3.4308591540518467
2.540969932192339
1.3950911858264061
0.12639515754986475
0.03720121390262099
0.23653372836573305
1.3195701061145424
1.9968708740169814
1.5922914809499065
0.36841777884306737
-0.7103239684275369
-1.957805080107864
-2.2599537368756053
-1.9133440269369293
-0.9002881563181527
-0.04811601613814953
0.39627061736095115
-0.4036910879757647
-1.4544596943355037
-2.3836223039530484
-2.335404371208932
-2.0619869901020795
-0.5531016021763241
1.097806506856221
1.6784362033164517
1.9927623913189554
1.2574104868382876
0.40151580032951106
-0.2997767170321599
-0.10957951627176477
0.8941617291723729
2.1139592149105955
2.8873664764173945
