# Supplementary material for: Enhancing spectral analysis in nonlinear dynamics with pseudoeigenfunctions from continuous spectra
Source: Sci Rep. 2024 Aug 20;14:19276. doi: 10.1038/s41598-024-69837-y (PMC11335974; doi:10.1038/s41598-024-69837-y)
Supplement: Supplementary file 1 — Supplementary Information. [file 41598_2024_69837_MOESM1_ESM.zip › rawdata/Coupled_He╠ünon_Maps_x1_gamma_0.25.csv]

0.6448644833547048
0.3665117907396968
0.7890887677868916
-0.21076285171936504
1.4889638014776245
-2.1087801191552775
-0.9486684558182965
0.28232610082904946
0.26778386842724483
0.19188505743634637
0.7817206838333177
-0.06142679204402124
1.2682129957540829
-1.419878075278576
0.503489935384797
-0.007238425088584355
0.9314416166506774
-0.7428904981190252
1.1417573156206045
-1.9464936515940832
-0.8599691924032717
0.10153735183519591
0.3615204222260327
0.16243242662925889
1.030231112125881
-0.29032227518261106
1.5926349698579325
-2.3021930602692118
-1.6477640152077129
-1.1317335969735567
-0.0006409457239781591
0.5936654111456814
0.14003880269597963
1.0501132723671454
-1.3973782180274434
0.7754373299084221
-0.6481171090397448
1.4366132390083326
-1.9856836643006919
-0.812896784358939
0.3065887739699514
0.4385660728501409
0.7319432119416727
0.1636606620324898
1.2227466083637923
-1.004217060356982
1.1278202843072975
-1.4248962994381835
0.3990768245671747
0.30128420122062244
0.813606738388289
-0.12949183532271516
1.1956952560535408
-1.6039164080657569
0.012716900877708215
0.6118377438935718
0.45020961402854537
0.6960604633265981
0.2550981490585081
0.8323127226355531
-0.417893864045779
1.623022239317216
-2.1033008492586878
-1.4883860476378699
-0.9414479707405525
0.3334350973013353
0.576473843988272
0.27707842639646113
0.46681474202430956
0.45100692773004
0.8285404243973524
0.18219284078908932
1.0869763989162649
-1.0490085018859443
1.0715816215347382
-1.1038155061042358
0.8355852974253279
-0.68372499965488
1.36219524791775
-1.8503649526845103
-0.811879619502196
0.3930500756362974
0.5774981917813256
0.4936148979041339
0.5757686407953122
0.6714121364720602
0.17500298076210224
1.1706959382473656
-0.6760360052746495
1.2214164489814285
-1.968394508120458
-1.158489914518864
-0.2746661385660154
0.7327160924324847
-0.050407034085304336
1.4389822564185188
-1.7464667251582702
-0.38456312436952345
0.6860339334417263
0.06449473454641697
1.0950433280606509
-1.0357467501539175
0.9678496406119668
-1.1466086215149809
0.8245858795054859
-0.4856157910386201
1.3890783721043782
-1.8886475124578175
-0.9356502580803898
0.09513587354953418
0.5789487575815373
0.3412033861382355
1.111246568357542
-0.6426176423936174
1.5018512210030774
-2.1499011558705745
-1.5569560206525828
-1.118450414382494
0.1304134431487411
0.40500041334006714
0.32909276342440036
0.5926745530384534
-0.08950994719068422
1.3114685998121844
-1.2442259327660692
0.6408528649484537
-0.19642724247993787
1.186613495508927
-1.6206622856744484
-0.17423146893702737
0.5540628552816083
0.46289994955840524
0.941858563577177
-0.5615057216579387
1.166712089784907
-1.9856310180356604
-1.5112818777031654
-0.8338765804104886
0.46743344310214846
0.20058834760750238
1.4039143372211482
-1.4223519109650766
0.8601128310886712
-0.23352916793906886
1.4777222707412156
-1.9745308626640385
-1.0236127198700895
0.09832440850309404
0.491987953324409
0.41540587193489126
0.9535596794267818
-0.0911053583505339
1.16582948646717
-1.7563940273082952
-0.3031325610176936
0.7818057837885397
0.16756857135049258
0.9274929571737069
-1.1091034569083666
1.089220377903111
-1.2855663512144715
0.4760368675652525
0.05292950250033951
1.133727915724771
-1.0148393503807687
0.6414343138213288
-0.5711625395831246
1.439192862202959
-1.8698287898948485
-0.8756922220485412
0.29332921519009353
0.44489099317140907
0.7960459293549595
0.4764768026749598
0.8233136198487507
0.22881927837174515
1.0291323306974707
-0.6655956041795674
1.5618122169874162
-1.9013062738195465
-1.1292778339828606
0.15777238722586312
0.670728147862574
0.39553790364283764
0.6138726871941143
0.10939084810157501
0.9923604183158512
-1.1273516044596628
0.7021607064840707
-1.1671324220390003
1.0106183724048299
-1.6399388575192577
0.4392108847396959
0.2124823837439888
0.792015566255561
-0.12381682868240063
1.4362706533471659
-1.994815986102386
-1.0937000385213478
-0.02683788583895469
0.7147803841849645
0.02062036657301708
1.0566738206388309
-0.9326556629046199
1.358221228188478
-1.7478037217632725
0.23984611359033742
0.5686941654718782
0.44308979379234475
0.6918759429643071
0.5050210903573089
0.6557392738883201
0.0361551249770809
0.9312859198789656
-0.915201713099113
1.1995513374749358
-1.7140759864865331
-0.11159205321700902
0.639945050499978
0.34174025563313576
1.0757725957271345
-0.6392067651051311
1.4321348829879728
-1.8815947298433828
-1.255469273056828
0.11738389289536572
0.8596156045129848
-0.0936361933445034
1.3863411417220808
-1.5924148760013337
0.27461661443563673
0.5156955455089673
0.4763784878980227
0.34072407966545065
0.8411804970986934
-0.07785441784207742
1.281030459465687
-1.3488521085661118
0.3719337860333402
0.31880417677276457
0.6513502694264197
-0.1931362511524023
1.4471094380322997
-2.0453399327804687
-0.6802947171334414
0.5453011282681328
0.18016122419967345
0.6596874097052718
-0.21881004262447445
1.4261981032888635
-2.080190709478603
-1.3734351004970091
-0.27709153959870625
0.8168553364680702
-0.0849928809743355
1.2459690034158784
-1.752961178095025
-0.35551201695727996
0.4605180453877357
0.10592363014534495
1.162161305009729
-0.7946849026578235
1.1428969641550266
-1.3777806846938534
0.26759466089833334
0.2416125820821567
0.8169266466167489
0.14634261330938808
1.2349431731338192
-0.9644638113340314
1.2561997179383453
-1.1459373335109262
0.876342761194224
-0.7801255518888672
1.0571597934962171
-1.6834181592415116
0.1516466717749479
0.4999536925800114
0.28328148767007194
0.69049769224016
0.28877033983650485
1.2045804707204466
-0.5827670753305794
1.4286527711464305
-2.127218714067428
-1.4684311820370517
-0.16439105545469254
0.7095587965363848
-0.279189492024707
1.1415115213364961
-1.7580277602758851
-0.5438758445306373
0.6598143053527776
0.15319868672865894
1.2481099321943192
-1.0573843585332008
1.3618518208970984
-1.2865637793779618
0.7161542734340942
-0.08473607203629435
1.2909976732958008
-1.4463406216865582
0.3867521903216938
-0.0079704427848733
1.2457871055899077
-0.8711212446467909
1.1861855775148273
-1.9112456507707778
-0.6541432356414802
0.47753844944561913
0.38010152499119637
0.7779904077827078
-0.003974456643109636
1.3246702290626746
-1.7549029700202536
-0.27938593824823654
0.5739637410137097
0.20526861346981423
0.9624444010505133
-1.1136538222010883
0.9044900209230644
-0.7231539090449988
1.345908364974327
-1.7521832151915624
-0.02872767964468187
0.5997856870114702
0.5198530673217121
0.5693219537873377
0.582145430461519
0.6198423691038002
0.22805317117579754
0.6652651688896807
-0.09023854393114494
1.2747249486759837
-1.691695875413394
-0.06521962308731422
0.7049136002592757
0.32100777532708374
0.79065345731763
-0.6108856536311568
1.3627711208461126
-2.1239834208399695
-1.4446546407458463
-0.8483259460348868
0.5294921781452728
0.05564360247732447
0.9799920824073314
-0.8596383208640519
1.1980585160782455
-1.5643162444171865
-0.15041374079268843
0.6093192276015664
0.21541999306181286
0.8617942894268147
-0.6432555522157377
1.237725699670896
-2.1053217131698565
-1.592092277486002
-1.1742582027399424
0.0038764023089346566
0.5059985078019837
0.2566805218368851
0.6951687972149085
0.05711136953233514
1.3487772372459368
-1.8953846439392485
-0.6896476421922695
0.5534001563556725
0.405354698776951
0.7105453948848046
-0.14121388250504727
1.3953521484132738
-1.7408235261547074
-0.5840691802581104
0.4832491468220594
0.3317181602817009
1.1026468379544394
-0.972200429699289
1.1952047607862968
-1.4505514156760788
-0.017858687486660307
0.5172218217396942
0.1810068417650909
0.8614171918026716
-0.2718302295786309
1.5078245790005682
-1.8799242412755939
-1.3215427686291323
-0.49869459087568113
0.61949482531813
-0.06607812071531383
1.40346834616266
-1.0531014581854485
0.7765963450382074
-0.4376091623803034
1.4662429534462875
-1.9046871174311337
-0.9084825684400817
0.24777283317108972
0.5390993761635898
0.4059539752359113
0.7186042511440296
0.23825627675817013
1.0616601831911958
-1.0104747634436828
1.247625134380327
-1.7085953463599461
-0.16253830734345134
0.6545632037465143
0.08834901082860386
1.1557342765658767
-1.0119937395361966
1.0373468975263958
-0.7070214741068284
1.137789160538457
-1.7672444937515261
0.027057027724451455
0.5121982263445175
0.3357698401637283
0.9276033707111455
-0.6567741436248722
1.2633679704626222
-1.9230440861860996
-1.520210547672414
-0.8159888503106119
0.5862374191777888
0.3577624104862254
0.8835057451417807
-0.3724677349282652
1.334434064007394
-2.106506169410511
-1.6012072058679307
-1.2153025695078596
0.3294974779969108
0.7462132407778364
0.43545344431817873
0.7230750163822286
0.028351878786779305
1.237677752654437
-1.5786716341539544
0.26960794572682584
0.43070446327238293
0.9144805834454925
0.08287381608981542
1.1934353670138897
-1.5108752374182384
0.37937687361750333
0.09366656660286166
0.9508455928805335
-0.858520942905783
1.4773205298872267
-1.9689726047373608
-0.7332720944099969
0.32002257411214735
0.2026818103038785
0.7150721635757613
-0.2354595663460338
1.305789638282825
-1.5489634247392539
0.07332523630024201
0.43379796542551735
0.6620119081874096
0.20603184846080275
0.8841619327557371
-0.2910664175607616
1.384521078109656
-2.103450563343558
-1.3582137773842033
-0.429206039250092
0.7900750234010454
-0.10886591039802446
1.181549792193864
-1.6698229124593544
-0.12051508658251181
0.6698769604609756
0.08795594829129794
1.0533425383145214
-1.051208658016584
0.9567947463617525
-0.800278318119148
1.3090293809044724
-1.4781316057111111
0.4269557358975185
0.16039851104918007
0.7742059532696621
-0.2513579237284507
1.4237756384215414
-1.8285104627190472
-0.7420924789963588
0.44590802807726
0.22756400989971864
0.880467422892325
-0.4597967079797629
1.3804562005524945
-2.281049752087504
-1.551547621041751
-0.6853666489704178
0.7305106317147203
0.1015688818980881
1.1229843100855232
-1.1894675088689548
0.7629589796148055
-0.40836386982778416
1.478807505021135
-1.8796008798270594
-0.911932369771723
0.45533089555328116
0.5257164397794205
0.6741733139911461
0.30629151814624483
0.6747772910278331
0.19056707839500492
1.0838694493787997
-1.0209502400697985
0.8035421747600273
-0.7596815335939731
1.3078695229211161
-1.6970648063848033
-0.38268721432334424
0.5751254734385216
0.1358862576519358
1.0707554851039245
-1.127905005874318
0.8649190926818715
-0.9443396211555395
1.1477573803653045
-1.6369754100705596
0.07124370785361417
0.5942191522432398
0.5015334500743889
0.5205259140797625
0.23917746987032934
1.0350803314500499
-0.7155419354625409
1.2124507293669846
-1.8554422847119185
-1.007517833113963
0.03656995847360561
0.3653841867556618
0.45720946553999703
0.7044634361979472
0.42657068150380534
0.6730624000254031
0.09403835091657159
1.2835767054426603
-1.213207522603192
0.60557826617334
-0.04675787831733036
1.277788893455214
-1.5779688044520934
0.08947934605908231
0.30970705960390793
0.3059548528367914
0.8006911624817716
0.38622493320694556
0.6499371031299908
0.2773312756755853
0.8687489562471942
-0.19677155026262066
1.5246212553069527
-1.945307812882763
-0.8441649511096216
0.32437709025767275
0.42400061347823187
0.8072790884432621
-0.1012990425846616
1.3555465621184637
-1.5915777328896332
-0.07459301595095696
0.4047250783140994
0.5102675736310645
0.9315930152938403
-0.381852276218131
1.3222554514216347
-2.183198017600378
-1.6625621632714367
-0.9990996509250569
0.17610954232741244
0.41835347905903303
0.3171457214555587
0.8761104920234026
-0.19076497339411982
1.2885377981967678
-1.4486013260901023
0.3324030007802505
0.32388494454029554
0.842653775109516
-0.2596943759458895
1.3191959749919298
-1.8969448724142515
-0.492903856138499
0.6492866410438438
0.02167523707634339
0.8738979568401866
-0.8730218528071829
1.2591954035814708
-1.5884579155633578
-0.15526345228185542
0.6844693022888075
0.11753935474348137
1.126197917307779
-1.0041609661821824
1.2529145408911315
-1.3247914686094941
0.6652949481687451
-0.5327753631302187
1.4202856830026582
-1.8619582116888804
-0.8516778873250004
0.17517261130777945
0.24819143644739322
0.5483397034867556
0.6729230943769047
0.4620129351351158
0.8809815955412201
-0.3914878146577
1.4080457175848873
-2.0096446498690366
-0.9637444673596818
0.07674047243822679
0.37773312975972534
0.3136782986658902
0.650276476231153
0.04673141064157671
1.0526186869237868
-1.565748925199735
0.10015029439274792
0.4150792427087993
0.638935104647206
-0.07657127872369407
1.2686551424952903
-2.062213807722174
-0.8850500871179241
0.2720276992542953
0.3998612828928982
0.5924577081939217
0.35897956113047597
0.8172474910901546
0.08020853541241252
1.1941791818434586
-1.0619043331666185
0.992361031321016
-0.970607912529988
1.1165932770758351
-1.2458480631346507
0.7990235434286022
-0.6976932609853066
1.2281768884938882
-1.8782098206240803
-0.8223150496494556
0.28804245672965195
0.413234643486916
0.7518222927230547
-0.15612978592837815
1.0434328512934261
-1.1163181484236864
0.7450522288483847
-0.6139671526310779
1.293762604224252
-2.1916700922162518
-1.127257383022875
0.19575702545260393
0.6450395502630575
0.39600083009194026
0.9669748774228837
-0.30006640183727407
1.5596919456605696
-2.139608765664093
-1.7991429632256346
-1.2766471382788658
-0.046265934412743626
0.7793867637461129
0.23672352742324038
1.084544360817656
-1.1377282364403931
0.8190731044514576
-0.7923052531762749
1.1896794129102255
-1.631033703131214
0.05705604468001091
0.5518212991904856
0.2138889194178128
0.9336784372896016
-0.21316074707854965
1.334235515017503
-2.015068684362845
-1.0858316329568731
-0.20076974033295075
0.5982648408324975
-0.10393981028518828
1.2801198310959705
-1.5001291313674936
-0.13189455809187794
0.421516058162036
-0.023061374168794835
1.2153436223100988
-1.1299196811032315
0.9353146582817564
-0.8805124367494237
1.2443051002527958
-1.6811876542990503
0.210832094464173
0.5044693633117792
0.3731830093549366
0.5655430122869782
0.6809672994114744
0.29746303246471545
0.8720696318612704
-0.45327391462473426
1.3663016109097257
-2.0966842909905954
-1.4761545170726005
-0.5389037487399608
0.5490235297639823
0.2457411915770989
1.141821085057161
-0.41566861252651044
1.4749910216220998
-2.114352490996549
-1.4182981907460765
-0.9481116413313933
0.40312935440301784
0.6813448942195925
0.43814307832188965
0.4521599287328519
0.5368840949550548
0.31150568272069284
0.7809837271306397
-0.1405952582022144
1.3320246316336797
-1.7039726412536451
-0.3197798944354209
0.598400678125631
0.06737865992751718
1.2543907870789655
-1.2771435056055982
0.9883394158145904
-0.9080218931707285
1.0951057232711663
-1.5307148008968636
0.259889460700752
0.0758591990708431
0.9852613282383802
-0.38216521531279
1.5120722338055799
-2.331517369261685
-1.509898057336997
-1.1281970562837487
0.2533792274038798
0.4623408432124834
0.35506113018250945
0.417804151618077
0.4504703779290909
0.7310036709387207
0.051853770988487535
1.2545686227358437
-1.4859927442199294
0.23264190571173465
0.4207851920283578
0.829067305179543
-0.011727790726421716
1.2960604662054285
-1.7014574410107615
0.061998632903347006
0.49274298955130497
0.3878949501558823
0.8042236828351139
0.09194886791854973
1.2437479446657387
-1.241970363859686
0.6726547393326052
-0.5056266684931997
1.3441297395764036
-1.9078189049984033
-0.9381899335411359
0.14990966664665634
0.42464518806923673
0.34874512378802197
0.5740465325906488
0.11813952238102815
1.2078098586176491
-1.1679889287852832
0.6680266632796721
-0.3539258661439296
1.416704734338179
-1.9095179485984892
-0.6989631381404664
0.5995461972405152
0.23882100640389298
0.9064989950815117
-0.8084976908656936
1.28775223095694
-1.8221525053816048
-0.9170565380735785
0.29986759546414027
0.6007608377075759
0.5518590962079684
0.5683966720143727
0.41420347452140144
0.38063078005042433
0.4922815825458437
0.598722374958049
0.5924249686649434
0.31939276775793485
1.0817392383148328
-0.5394423024031338
1.265346501604447
-2.145065193370667
-1.309554237371893
-0.4487526018887944
0.9501044356566317
-0.14703467422628594
1.343811840705527
-1.6638064171205489
-0.5086062998559222
0.532369209461456
0.06807618767502038
0.962793193694695
-0.6809135363377283
1.4077039271095642
-2.0975029838042833
-1.4093974788217194
-0.434307683947325
0.6588874646838168
-0.23201116895599128
1.3607156221469743
-1.767964477456085
-0.3911771238943278
0.5560753006281338
0.005834921718773145
1.2450655787630682
-0.9599335539015521
0.9302761760585565
-0.7744746552187969
1.2169015630891753
-1.4784756103972323
0.20325811231703889
0.49731354488799945
0.5834746912017845
0.5336912353854926
0.49955787096401544
0.529695290123952
0.6696332253868311
0.37643641016425605
1.0836064492185307
-0.8980874544389512
1.2902416663913656
-1.6153481521364657
-0.2245383781527042
0.651037050624931
0.16904747739765463
1.041753566092225
-0.6669816650232994
1.3963595877771555
-2.1184866037498993
-1.0938725510252651
0.04644951185966223
0.6253221886458127
-0.16892087809178796
1.4880545948840118
-1.739332666116436
0.01940117103263289
0.5965479306438988
0.4106220486866509
1.0040289033597785
-0.7872215650476941
1.3922943382437196
-1.9825135707489938
-1.2594433491845807
-0.5183284123082716
0.5641835862118585
-0.04267568663591392
1.2936034970124766
-1.6982227408401696
-0.07277510035132556
0.5111070076799828
0.21793020089788645
1.201104349227589
-1.029543811836066
1.206483910686754
-1.3696695472815696
0.4683938999473723
0.06797180635946648
1.2718706498585093
-1.071552485896792
0.898242328421198
-0.6660746257073803
1.431779660099393
-1.8207434564714844
-0.5992032348858171
0.5976633611293389
0.06191522254507603
1.2460888067704703
-1.016972493979878
1.1249274255387696
-1.5889370054837972
0.08519325129812766
0.5496406442235549
0.4273962082205593
0.8637165642369189
0.031117967434451277
1.094818324174312
-1.1773619276999319
0.7409704140599489
-0.5259284175176033
1.5613359976838532
-1.8546185294289717
-0.8162972099339854
0.057215490347027886
0.6039616086382353
0.30753232792097657
0.7971599863221337
-0.2529958548803431
1.3588309745667864
-1.674011173017597
-0.41789069538170853
0.5334702929398711
0.0892745236296264
1.172207827284642
-1.334519795244467
0.9429598505724737
-0.7473625975622957
1.2362567399002373
-1.745805212684521
0.37693321303774846
0.4763013136893563
0.5169057192560071
0.3944440546088063
0.720272190392887
0.3698703135469294
0.8194420196228553
-0.2924477877985533
1.4360544417587735
-2.1766714110566756
-1.5569361463603377
-0.5334454990445486
0.6860362058541998
-0.08013180777462808
1.3359477250635243
-1.5037751488633557
-0.03425450495462251
0.4942361009905028
0.22477621151576627
0.7656805640913282
-0.0855096393809276
1.298529399555618
-1.6386127930790133
-0.14796887533387962
0.7463634851487522
-0.06488604763785727
1.2256427393436529
-1.115761695173152
0.7604618136334822
-0.9277371694763872
1.1344926408568037
-1.0516448653253012
0.6157271928739212
-0.47999110257643784
1.3912701482330678
-1.9306234091031538
-1.1146027843670663
0.11474444829288061
0.5595508289350746
0.380573207538291
0.6234322432440791
-0.4567692464000621
1.3755049847489564
-2.380068897123591
-1.5467791296119737
-1.0615115012758223
0.40448975781249846
0.5073611017380604
0.48384640673730955
0.4977362550276602
0.41435521317971086
0.9099531142784552
-0.3339707056643663
1.4458074678678172
-2.378206422708258
-1.657368583509711
-1.1470336637662082
0.2434514669747096
0.5212152160440402
0.61657221517579
0.7306688733680435
0.13183819796278218
1.1179644293081137
-0.9342455838766104
1.2146383395884317
-1.5655569263890343
0.2554531181438486
0.6100071131993323
0.5609956053460667
0.4985947565094118
0.5971297605603196
0.7411806879258895
0.7173068582836033
0.5384426958945379
0.792341301669673
0.023544462476553674
1.0902412260883512
-1.1294369954438694
1.1105171052073142
-0.9076601652696263
1.010051512947454
-1.1996886941961837
1.0510480725418534
-1.05816901647332
0.7843671209048655
-0.6112080440921903
1.3899297399173198
-1.859598476401826
-1.0136284022788096
-0.029311086052639712
0.6821970347521982
0.2367065916804822
0.9591393434946307
-0.5339011675602585
1.489730932517826
-2.3122271598238466
-1.608789872399503
-1.2876359313660055
-0.056248045992435214
0.8704283415318281
0.05807983790358845
0.9724623013432347
-1.1916716050344627
0.7669127537937364
-0.596122093919714
1.2691178983042462
-1.9480737148182181
-0.7591373143335424
0.3208121429252882
0.2885443929562878
0.6551091064113854
0.22604579586434487
0.9826703910752483
-0.21545954494256797
1.4065627092588266
-2.2548539354058876
-1.482864387110517
-0.671030537013239
0.38445037354405526
0.20881288524892988
0.6842317481894906
-0.06287096316704227
1.3470159437661833
-1.3696310271031173
0.4177145089401377
0.2892957597384546
0.9864726429479873
-0.7021063197551813
1.405806368215309
-1.933598692148685
-1.1756467413380514
0.13435671301369528
0.8202918758965363
-0.012918137376672634
0.9451995995293536
-1.056201666982254
1.0015289507263587
-0.9648412570117717
1.073953697046812
-1.276117767006885
0.7660116918321407
-0.4522455918544596
1.2984209082490803
-1.9018458085385608
-1.087394054452213
-0.024421195754316838
0.5665541212763312
0.4619292953887058
0.8484964062024218
-0.46338074245373495
1.4625267004691083
-2.162752186174982
-1.444537731454749
-0.9120209750166082
0.30589282307825977
0.4021173043979978
0.4197603929076457
0.1644228140205048
0.8275023718298744
-0.3321350623854768
1.4356770969068302
-1.9970169116848864
-1.0249806039480949
0.12598970192118125
0.6748426623872623
0.3761415924355566
0.932112493615946
-0.8956386621312364
1.3317977336103766
-1.9039698299561616
-0.6979211760253657
0.4217679941431252
0.2608763731410207
0.664976209124241
0.03516596401228089
1.3254230459516696
-1.586487453101265
-0.3486464650548869
0.8126096644905556
0.014652654741740156
1.2808981497858623
-1.2079226386693869
1.141146028697412
-1.353223830450159
0.8334287357591046
-0.2038560986136344
1.3243298532351604
-1.9369212199365857
-0.5235608503714833
0.5351611310276796
0.10180223693418183
1.1455517757270235
-0.38821687771693925
1.4990394827319724
-1.9470496036143257
-1.1198722409841437
-0.2788354927891721
1.0043705708834296
-0.13825372660661955
1.402858747743421
-1.7533958157404916
-0.4304157420685488
0.4787639987546985
0.038930922686695235
1.0412286689513885
-1.188381530217016
1.1179005889266747
-1.235564235126512
0.730347468485274
-0.23934490568772943
1.2991388939801634
-1.8108567773534228
-0.5657244171906177
0.49499983233147143
0.27300198601627684
0.8361382580849965
-0.3135767863975947
1.289096313757123
-1.7018706733422364
-0.9259042532855788
0.3033161975297945
0.5598624980943567
0.3834750581838547
0.10200265820542431
0.8980606362634045
-0.4108113120849505
1.5352991517533001
-1.8085602662373494
-0.7171088742609943
0.5489554592870618
0.15960031659072788
1.0989642580158896
-0.6855537222757792
1.1203914681799305
-1.919052987196691
-0.6345244670107708
0.5039430870721662
0.35083407011020223
0.6757586700866831
-0.11784365619170997
1.46191029399482
-1.8157069320223158
-0.586275642058965
0.5914539564665189
0.3627432665127492
1.108602944783795
-0.8934788014977155
1.3205192308611804
-1.8683847458151683
-0.32690397805722904
0.5931687621379813
-0.021991342111455703
1.1635054319190115
-1.2017127348519574
0.8773053050810946
-0.6584762497475645
1.3586516984767825
-1.3491352286146572
-0.05095357582019516
0.6486603574694287
0.36138417553695606
0.7547635093165501
-0.10948232739885039
1.3156087515723867
-1.524726395954351
0.23416254344107196
0.15389128488659248
0.9363059582167295
-0.3988209390871683
1.2995289311134253
-2.0843033630716428
-1.2182567581827657
-0.08807913991489175
0.5350156372032604
-0.23391354323091756
1.3546365054080924
-2.0228116378277474
-0.6727378975037497
0.37910491159441967
0.1123749039655561
0.8965144023709459
-0.6288367457072942
1.425798333924524
-2.0650221501456576
-1.3186969625724776
-0.41404398922401947
0.6969229199724578
-0.37649821160460506
1.2988340750877307
-1.6699173104458103
-0.49642402312856404
0.665759003267874
0.2491774255480565
1.0165210137013676
-0.9100114052623138
1.2423455808827466
-1.8661610600813454
-0.8934876744015428
0.22506732048793293
0.4185942964211519
0.3125986971397437
0.5559263247010524
0.47861671497133146
0.5788686090088719
0.6275615170430968
0.6040238956671107
0.39669956513154864
0.8714963918632062
-0.18250601884347584
1.2191153973069548
-1.9557424315146368
-1.1406578648673722
0.17326111694187157
0.9246323829902208
0.02639934180794884
1.2337278562214826
-1.274054407423659
0.734190346367787
-0.6686529852215791
1.403787303777386
-1.9641156071093688
-1.063692019951595
0.1998724779685312
0.6370942015641745
0.18495492840236344
0.8147321210055984
-0.40589919776510197
1.4480566534174988
-2.171787972571724
-1.7867455175925984
-1.2400230030481167
-0.02029077311343197
0.6583478142605559
0.16729956938342444
1.2403040025517031
-1.2275922492214277
0.8003791693324256
-0.6101323623858388
1.4120784146128886
-1.8000217950951027
-0.7333527590967248
0.47203183866061255
0.07543280185459905
0.8433880109970551
-0.43265614164235633
1.4602191611676312
-2.2933077631381376
-1.5963158469945256
-0.9724670264521926
0.30033757817812606
0.30495717171891595
0.6380633960516608
0.07047354354402152
0.9775215617678117
-0.9960895690491056
1.317310658160304
-1.5590428731518182
-0.07709645278490873
0.48916848520234085
0.12305115927734489
1.268345605651753
-0.8897101692657778
1.1302702726770217
-1.4543275054012161
0.3652747789626089
0.2839367171315052
0.9349015650818837
-0.12265264557292493
1.5663957179148245
-1.6516091770827528
-0.6949937257561082
0.7265015957434844
-0.010962880563541277
1.1197755223457926
-0.9231496050098025
1.0822060523657515
-0.9352344551752771
1.2147865331590109
-1.2533082456244633
0.5435785715146288
0.05073061882032792
1.2669163397765772
-1.1166517527234139
0.6613684204991686
-0.5730054146673296
1.3292239624750284
-1.8838833079581692
-1.214525080899814
0.006586817185635141
0.5618799855840033
0.3752108226742428
0.7698116701728288
-0.16671451285717545
1.3935363665561646
-1.6775593352200602
-0.3859421610546312
0.5471924573635047
-0.08060611368121001
1.2854854980137027
-1.202317949842682
1.1515145234643813
-0.9511930270126343
1.0042396133735039
-1.2755567000681545
0.30787643097068
0.21821562858065752
0.7866092873215964
0.02284116702276151
1.4118561682770787
-1.9496932182752793
-0.48285982730820753
0.617433125552808
-0.046890037146622376
1.159418637733595
-0.8651582590890978
0.8471768285258576
-1.0546249370650373
1.1334979821571838
-1.1957854531083694
0.8526891569620718
-0.38389838922317543
1.2930766299865162
-1.7270725465521686
-0.4083954303498145
0.6337901343041268
0.14811973601741463
1.157586453941807
-0.9367239854812648
1.1049038178505304
-1.6596041439830511
-0.07624514173566943
0.4219651268819485
0.24583462332449563
0.5939563043429783
0.07978908750151836
1.268396738087275
-1.3599498872369724
0.4229324293749818
0.1410575120993663
1.1098139203898145
-0.9902256537665928
1.220044543965745
-1.654427073435858
-0.10251828469919388
0.728352516216618
0.32531033132748294
1.003462316178297
-0.27298688759672646
1.6305248635105003
-2.0698618639559023
-1.4820932841731747
-0.3719936583115816
0.6732962873290098
-0.1064478371689695
1.3567857732100144
-1.8126531011878937
-0.4004053961802368
0.6205322608521171
0.16496031558151564
1.1038671226446888
-0.7883827899129863
1.0703821830760007
-1.3958687584569796
-0.10434607875523855
0.5072688993449905
0.264438899095134
0.9271829727721601
-0.41478075704936845
1.3660805379173595
-2.297012521372127
-1.705309157219714
-1.3193190613474972
0.002690867566037647
0.48464622969120935
0.2326154457676745
0.9672900801962527
-0.8305521539929027
1.2932910737317156
-1.9782173239977887
-0.9121867280359222
0.15386777615486086
0.40723022336702314
0.29885334221473475
0.8858080587229182
-0.1663128430552867
1.2760185256765204
-1.8936684077572945
-0.6553149522287374
0.4895592230593933
0.1288557531190076
0.962736856328569
-0.4445130921539917
1.5571094001025945
-2.0309993324918856
-1.476797535016352
-0.34516655474695923
0.6092416049054914
-0.17247832011378325
1.248315276868872
-1.656116021588533
-0.29063760702355507
0.6677056666561474
0.28240950126411063
1.147360774647839
-0.8474366717054588
1.169561133441476
-1.2956700905605676
0.3176541465233382
-0.10311554040208121
1.1934468948130053
-0.9583633994177845
1.1472538699187687
-1.4341548985293353
0.7215704404409249
-0.4811534149233956
1.5954665076669972
-1.9316174869463019
-0.9313065131796361
0.13935934951669443
0.6696635032595692
0.21817909638904126
1.0495862672208902
-0.6965810811197266
1.3061555962477753
-2.055597219822397
-1.549741696232992
-0.9337125029993636
0.3794240914904285
0.3557336576462275
1.033912091170275
-0.4654547569215618
1.4202097584197522
-2.1489407755817274
-1.5292602486002222
-1.1802084412199716
0.06623679540429
0.440778949820892
0.12220452209314686
0.685855821421707
-0.489320072806162
1.426867588687909
-2.2886665598418867
-1.8729712320250576
-0.9853843962112425
0.08693505645981953
0.6623569265747657
0.3944103823445351
1.1023338822964908
-0.3772364594383093
1.4433547402741285
-2.111386499012018
-1.7214922485127033
-1.1816350103626183
-0.034065514119001994
0.6537732270587127
-0.041062370842861184
1.2931108262988402
-1.13889179461938
1.085174795837884
-0.6129570053358261
1.2534310295671054
-1.8654964160984513
-0.8420339255361582
0.4115295072898853
0.38044568936555473
0.8103781542937374
-0.11904124112322195
1.3190698671056054
-1.5461275580853446
-0.3339950193506769
0.6188617128917515
0.2823877679081383
1.107936516519753
-0.6140540752353165
1.3379968382553298
-2.05854749407762
-1.4946739141805028
-0.8316733421832466
0.4375257468333957
0.3237876072286044
0.8345788727917514
0.019719610424327294
1.2774965398342222
-1.7047539736223727
-0.05299567755837953
0.7335466144986615
0.29138357267976617
1.1741815536110431
-1.0849951822921866
1.002867004845991
-1.676078061079624
0.16408665938399086
0.31468577084227917
0.5043895004719587
0.5289487484045505
0.5547623843007408
0.44296696699211496
0.7018004296896008
-0.2218350824946988
1.4354198584426838
-1.9781053850354489
-1.4465250821089692
-0.6506067437516294
0.6949068855435232
-0.07124824725234508
1.248386142978827
-1.8670849684341484
-0.39938484691299536
0.4849919344432549
0.37539701479216975
0.9881173442008766
-1.0577626680247838
1.096612459495022
-0.8554300177316707
1.0793803017875965
-1.4867551086195245
0.666615231584325
-0.13478735746148232
1.0108970529446915
-1.0396110124838382
0.9089087594661218
-0.4272093244903731
1.4531231186657616
-1.7683750235801545
-0.6414495204107549
0.5046146723026332
-0.0027920575844098683
1.1308693756900965
-0.7919991535987442
1.3706795455343905
-1.5683202165738919
-0.08844675087269416
0.60680715531142
0.13413663411364324
1.0025717713356548
-0.48200957149833457
1.2338190902847401
-1.9344103697085684
-1.4577966206236255
-0.855265768464246
0.21432410073306768
0.3031786741315901
0.5785745118909564
0.09618934711514832
0.8491649736681457
-0.2159054657302753
1.3005859344884763
-1.9478137237356288
-0.35133771713955186
0.6290084226946635
-0.017576217558194107
1.155730980776446
-1.217767543751859
0.9934412861747268
-0.8971464566645126
1.15277436055427
-1.2171505528066637
0.5308408818524801
0.12303825236914429
1.3089531899792468
-0.9907166143076374
0.9470606345237653
-0.7876056532811654
1.3373541567499299
-1.675790431106088
-0.19335603258511797
0.5961574122607622
0.2793853920340083
1.0076897073382223
-1.0835764947906363
1.1381497761165853
-1.3998865341748639
0.693989920590756
-0.5517909421570916
1.289734049830799
-1.8463337966592572
-1.0076061477708236
0.18717679306757046
0.45489263433731636
0.25003479416342006
0.8947135846438221
-0.5594821689438676
1.5091328088344411
-2.150780799606963
-1.6455134730526852
-1.1691642505395834
0.2627968581844459
0.6813929103171665
0.09761695923892305
1.1393679904681226
-1.1074368588841264
1.0504483547847157
-1.2906642031409572
0.7985113789380074
-0.20356878785284005
1.4149504837484097
-1.938324782596696
-1.0504004022511384
0.43023224574219715
0.5408566861598059
0.502396640052664
0.3001457761254827
0.8396259497669165
-0.009481692921841811
1.2482994978301978
-1.4858593424001179
0.05326521780160004
0.6568605084152399
0.5523555459487837
0.20240316689711962
0.9356032649622443
-0.5586746682727827
1.5321994878054628
-2.3029914548050785
-1.6764833566986916
-1.245404703175079
0.21839701064224964
0.7890520320159251
-0.07235360464249913
1.0698635402037049
-1.0684803817794102
0.738817181796386
-0.881282232981832
1.0835254794773026
-1.5931848635159351
-0.49111605711882755
0.5936579664923034
0.1294864757079961
1.071459965566482
-1.0661145090290727
0.9890377309274498
-1.0048413168554802
1.1597244038578856
-1.1700145612115798
0.7351019240766277
-0.3779221374006066
1.4153907391889946
-1.8891221026440794
-1.0567251414482162
0.24727067532609698
0.6426791267008489
0.3740010250337275
0.7835274188953607
-0.5295184182724029
1.2856508439702719
-2.304888692483359
-1.564420987648337
-0.8897808241576588
0.4325210932707238
0.3132962022722742
0.9723106281628437
-0.3037633196147865
1.4521605150143564
-2.0629848722540585
-1.0243383004669144
0.14187040510486287
0.4550664975617083
0.3630501822590007
0.9547428809810801
-0.31818292240742757
1.455057576097277
-2.060212612415338
-1.5435120271454674
-0.5502227891813718
0.5811502071029808
0.2207490816352558
1.1339557202281414
-0.725520586516317
1.2009634601323103
-1.739704701393814
-0.5543664772191409
0.47383524205004596
0.0790890672954786
1.0112466560249238
-0.9857976336095369
1.2674580076326176
-1.4458047028107814
0.23555322649020188
0.4538494691813633
0.640823776642808
0.04511129516614382
1.2349487791774607
-0.8043842873386997
1.1936497034874893
-1.6878365687139496
-0.31774926562900185
0.6593435134455448
-0.06195533214014548
1.138792041129708
-1.030618800555366
0.9895181848713306
-0.9576138203177142
1.1658583216114518
-1.6859952409413292
-0.17766700080461387
0.455192725071147
0.2926779611926284
0.7991581731115605
-0.10159715149191523
1.359555061857777
-1.4798185838734645
0.0361221453037307
0.8237364435509655
0.40192939543484
0.8856831323928849
-0.3874132578043215
1.4392677916551857
-2.155721338297153
-1.4397000700639442
-0.7561463263550325
0.5638381226504496
-0.17434099800608416
0.9785169967081879
-1.0681028654307054
0.9796180411461455
-1.4325478970964036
0.5473721903544229
-0.19542341305840055
1.3045897033093348
-0.7984980635581007
1.2319310838285376
-1.7475977483710001
-0.320238570897541
0.592636047741208
0.1961595912211032
1.1219880162489404
-1.0933319858138952
1.0706144100106576
-1.2623215483860444
0.43106106333156385
-0.23899739688919552
1.1108594583149554
-1.7774345555491013
0.012985249044962566
0.4932314318545286
0.29177836223199266
1.035311659565907
-0.5287415039909418
1.531310815647878
-1.938512328054193
-1.6206069710346291
-1.132542169739799
0.18521322118174338
0.5276843178509574
0.1534350911824664
1.156745454750572
-0.8681333250975471
1.2116244170292987
-1.0662217940347247
0.788759650314351
-0.1539334545525535
1.4528440107832368
-1.6505134789368752
-0.7594999965263268
0.5374470650482219
0.4036610348371678
0.8492854266149044
-0.5125986623267892
1.3419989709497286
-2.078013563217892
-1.3782414173803295
-0.5948170795935304
0.6011868249053762
-0.09977798197890031
1.2086545597327867
-1.6984522903650094
0.24523198049109823
0.40532756175581824
0.9858307854290294
0.10834479747036191
1.3151363737765842
-1.4985094974753423
0.39433083497006155
0.310279466751937
0.6913903135792112
0.13604163182954748
1.2861227513172904
-1.4184169016270234
0.7698472127123428
-0.3330405560896752
1.3125330822233248
-1.9430426469388098
-0.7810751306320672
0.3340476042037271
0.32101428250240677
0.7495725530544914
0.03783131294401615
1.3668368509210316
-1.482368629219261
0.0959983236370015
0.4735775819626788
0.44344035998827064
0.5829952108550804
0.050343136645364994
1.050649405478888
-1.2023983177414757
0.7648360559929457
-0.5456739700663285
1.2904964987237169
-1.6055831782369847
-0.7794223128620095
0.6462991660037323
0.17434605314704094
0.988986817242671
-0.43595188436158994
1.489995371234362
-1.9438951500057016
-1.6188418529641542
-0.9035193666047971
0.3141801073169654
0.5085206586686195
0.4196961459960316
0.7030505546530836
0.21468194466390483
1.0454340685983339
-0.9417318694254062
1.3941771723369012
-1.8195600277328938
-0.6580401658669754
0.3695953003733717
0.3636225813120512
0.8234669302264117
0.21970910344187117
1.245805800468013
-1.1591744028038564
0.5299487212057401
-0.45870490957833965
1.1698090353069448
-2.0758546352998626
-1.0136135145875056
0.08198981792405258
0.2512711359713112
0.45530536664007043
0.4586133498714952
0.7624311749716326
0.47320311309869084
0.9997548023091194
-0.574700583476533
1.4658723327290184
-2.1132818963379862
-1.4453982157946061
-0.650815998773034
0.512870302092097
0.006675243647835338
0.9934342516293213
-0.9750166013080943
0.803392544068269
-0.6173763051189449
1.3229173006109771
-1.8507633431410906
-0.6753469374083794
0.42608974439773345
0.1526195774973897
0.7364046005322069
-0.6289333539275686
1.477479687994863
-1.9410403067744213
-1.4501466204502012
-0.33852376717888255
0.7181025170957274
-0.11534416166555367
1.240672465490201
-1.9287851131211333
-0.6216699231292914
0.7087132412710389
0.44214472040897673
1.0675424610586624
-0.6287356802177761
1.4775775544909187
-2.1148213331989716
-1.2354926989567998
-0.37306015878143145
0.850761542948953
-0.14589689111571458
1.4722308829547477
-1.7111382357451324
-0.7243177672157327
0.5503155677092355
0.29700733345502134
0.8516040117976624
-0.5259020843063478
1.3323430368185303
-2.0322946824668167
-1.2815734807141126
-0.5417225399279133
0.7323921094171211
-0.06819418074342787
1.158871163155683
-1.8251810680190257
-0.6035675879739624
0.6466199609549914
0.2784265234936775
0.7416956821209062
-0.5979928939148063
1.2609211099731028
-1.9290376185880214
-1.1698779619229118
-0.07515879314782836
0.6094188627184742
-0.06559951497473965
1.2901670920127517
-1.5420307317086106
0.3342264255389262
0.15527986861389914
0.806087125254253
-0.32206151829630936
1.4960223835740492
-2.0576388839474755
-1.3836526181569127
-0.9060581806238357
0.11512767670190388
0.5087767738010582
0.6395827998205632
0.5473925251760727
0.49813041363327665
0.7902177885214057
0.3287586459525665
0.8247313036500927
-0.3288408545058725
1.343921853536143
-2.036691275491704
-1.2818196605386152
-0.19138567287768934
0.8354321420708608
-0.08981864433553244
1.2768613067495387
-1.8995833378880997
-0.1548289136783071
0.6590872780297123
0.1689306097728544
1.1084846114757945
-0.9447435081178528
0.9427912223697721
-1.4759884418057607
0.4038794671760361
0.2127572386019307
0.921042581048275
-0.5441195652596298
1.4661718382553117
-1.6855003909604829
-0.5464805087156017
0.38278809441681133
0.3036079204332704
0.9564178932134093
-0.23924844119187139
1.3657550842241528
-1.9748154126219644
-1.1484244498434004
0.05924804436608666
0.48771355558190715
0.24341447927163012
0.8931455663644514
-0.8348520694525923
1.3255099639868613
-1.7742797963893233
-0.49799283037328146
0.7246598578545249
-0.09183712141546235
1.376054268568081
-1.3588916610862296
0.6619115646422271
-0.717360621843995
1.0569012782151797
-1.8441057300713433
-0.09659138093548653
0.5726211580492562
0.09426410452016343
1.0880212192507892
-0.6774306288399713
1.2786541164605203
-2.1167214366545317
-1.178916139552065
-0.31857262423208416
0.8790221024597069
-0.2329169101276848
1.4632341715369719
[truncated: 28,000 more rows]
