# Supplementary material for: Enhancing spectral analysis in nonlinear dynamics with pseudoeigenfunctions from continuous spectra
Source: Sci Rep. 2024 Aug 20;14:19276. doi: 10.1038/s41598-024-69837-y (PMC11335974; doi:10.1038/s41598-024-69837-y)
Supplement: Supplementary file 1 — Supplementary Information. [file 41598_2024_69837_MOESM1_ESM.zip › rawdata/Coupled_He╠ünon_Maps_y1_gamma_0.25.csv]

0.5453062830561034
0.03500717778572304
0.6658988564685829
-0.49185478390046533
0.9662822370638277
-1.4784949958703288
-0.25629506024042636
0.8102166847635331
-0.4546855059342665
0.8215186190195695
-1.1619368061112654
0.9503995682468126
-1.0056798823135127
0.9157763952458727
-0.6563798955280616
0.9924772204241686
-1.1907004678234383
0.8319852889151477
-0.7614401247904112
0.7965095791472877
-0.48441195185291636
1.103565203800407
-1.1757662575128462
0.5855696292723581
-0.9394686930494316
0.9578176045626486
-0.7905364606420242
1.001316965407126
-0.39369145311536086
0.9935266010385003
-0.9457019903562394
1.0298218522248566
-1.224100992853265
0.5522778432409466
-0.7425069565252274
0.6892443375702108
-1.4142149720836286
0.2639219649034339
-0.6165883503618679
0.9425084354008589
-0.7452285375798291
0.9505780470839161
-1.2188361514787203
0.7129452140393734
-0.8856557735431609
1.0883629465887332
-0.8833144439311779
1.0811804504219595
-0.6668653844990771
1.0396920248292996
-1.3866430026103846
0.6106017539704346
-0.6621020524071966
1.014183862453104
-0.7322307902949919
0.897083245485231
-1.2179140680534695
0.7583006194884437
-1.0132193915223011
0.8678617599085355
-1.3654354180907708
0.4244754203697335
-0.5937563005144025
0.8997253859668436
-0.35292452344077463
1.1808261231699397
-1.2385359345845333
0.9159261755229299
-1.032378241253545
0.7763488178366912
-1.1011785342988478
0.8624575797882298
-1.0518689487654411
0.9053821373271455
-0.9010849516924506
0.9859618584683237
-0.6946073170816714
0.885955569610931
-1.0489178161147348
1.0001122388969819
-0.5788565305666293
1.0553448973322008
-1.2162322745185348
0.8300982995908296
-1.0388123378470335
1.0909929146214048
-1.1947335561183103
0.4735522267231066
-0.8893414192593869
0.944964775165737
-1.3457016421256816
-0.02367288267898293
0.7339760195039803
-0.011652483837941374
0.6822251098769453
-0.24373695974543552
0.7776815428883376
-0.022460656572620752
0.7912274160511014
-0.9963410286213639
0.9072044225048413
-1.2082528691519439
0.22214555877056796
-0.15963171431798173
0.7044399414624544
-1.0589490978485472
0.7566201015859576
-1.009409095610064
0.22621370005948382
-0.041686984881721734
0.4950733077245647
-0.5390026340892297
0.6235518703253443
-1.1594570286846309
0.8446075959746845
-1.0028326088759694
0.5125275428354
-0.006457423424317321
0.7006342052664302
-0.6947437262832163
0.8689508326559904
-1.3003865691592598
0.808381818242676
-0.7373936704502848
1.0005849048032744
-0.7887492829913517
0.9762939794379025
-1.1627432061942367
1.064333147260775
-0.6400789837007305
1.081214894425579
-1.2712362132792305
0.6550723240869766
-0.6261455599099661
1.0217871109201013
-1.461911157403434
-0.08327278485201334
0.5471846327734738
-0.1729578107351154
0.8827578934007417
-0.6397299081472256
1.0296312526956903
-0.6840485305559757
1.080081212385747
-0.9806618720481675
0.9678241027997548
-0.6101477588150406
1.0005700729899254
-1.2301420977448267
0.7625618849980297
-0.9644836351484085
0.843853668036516
-1.1961115957421864
1.1822514546111704
-0.6228605843479968
0.9603053922957968
-1.276882956259453
0.7189991590206505
-0.7786057129393005
0.9566176014596378
-1.4338740632144713
0.025737906882875028
-0.04150647230044813
0.5969692228768638
-0.5925957003128971
0.8743855654938034
-1.392692308881963
0.5457503469407811
-0.8732405462790523
0.9394716238704545
-0.6503358283614518
1.004508844754218
-1.2839057295316558
0.6594510873266027
-0.9649731534379059
0.9535166173721176
-1.081053538867378
0.8980026966643607
-0.7283305694264357
0.9264347366087998
-0.41838203519261075
1.1481376547901365
-1.101764312967974
0.774129375043341
-0.9507251553581824
1.040963855518355
-1.292903189785227
0.930951346739724
-0.7333558329815326
1.118645662483504
-0.7891217416890615
1.1276043046464856
-0.735588566535722
0.9574940024142341
-1.231461597142235
0.9292874254573057
-0.7153111940999874
0.9376736686623125
-0.3906757145122501
1.0934031147458891
-1.1487196844119327
0.9053849931139678
-0.7555108749263116
0.9178703974435395
-1.0065554481297965
1.113583478334704
-0.7587759600862682
0.8659518579223872
-1.3134804184658653
0.8523632735217227
-0.7008753365818244
1.136609648531469
-1.3236602169021725
0.7272466694024259
-0.6704330950204497
0.7466831908433612
-1.5182119014983622
0.13253843296590262
0.14252138243246548
0.06982281093788034
0.4676922287613464
-0.2530335714580495
0.7178697881273514
-1.1718138350617844
0.08849166492963434
0.4235991462907074
0.16259948511778266
0.3623702612150559
0.22529249126369644
0.016435339192567122
0.6835435137687297
-0.4083796035224596
1.1230190583519
-1.1969006855269722
0.8450607333991581
-0.648880517041197
0.9201846822154128
-1.3284943578788946
0.1727543762205992
0.2977972778852759
0.2178555565007131
0.06081240779914354
0.25885296641845723
-0.10925908726352485
0.8787909846685072
-0.6115448612890241
0.9634019572847105
-1.149283936133096
0.722962705367051
-0.8200896084273179
1.041821441738922
-0.34845772996937596
1.0250929356678111
-1.0454760292715155
1.0353340729266507
-1.06297459645698
0.9308184082255658
-0.40407536039223907
1.0613114816269218
-1.279102804999491
0.6207875433357378
-0.6445499393336859
0.9077816520094996
-1.2881598763809092
0.21350917735968367
0.20161557977217892
0.4716281453153651
-0.07846677640929806
0.6534695230784743
-0.7999704175204133
0.8073905999454015
-1.4682048630951603
0.5578680477571939
-0.4481215663867545
1.118855226202173
-1.3519482060986712
0.18686317785615525
0.27160455715139153
0.11297739717054822
0.6075531705046701
-0.28420771811380974
0.7220152706663859
-0.9669797637812187
0.8405478360455908
-1.3266445553660806
0.32951825382703237
0.4456262825833689
0.3317472511255888
0.19712995164704117
0.43157628842498374
-0.3792830414820063
0.8559503492192632
-0.9076587709384683
1.0390114578458376
-1.1456477162304832
1.0125737075481038
-0.5151194245476851
1.0346421067781644
-0.6368985395046932
0.9951406977351543
-1.097996469444389
1.1116887979354755
-0.6573803042420302
0.9949544477881637
-1.2782005787144841
0.7663141039848759
-0.6523774672638515
0.9428091437828855
-0.4990727237509348
1.1322920331592052
-1.393920135661279
0.715898514824911
-0.8514051036388925
0.8185636012473577
-1.4746951953408312
0.10103741618231543
0.6034371638822401
-0.2261777318315863
0.9401628827582235
-0.9381739674345869
0.7754819521420816
-1.1992465627409665
0.7493793377834398
-0.9703552006328713
0.7118869355500176
-0.4918160769211085
0.9583471388132531
-1.1046320130409768
0.8739563371910114
-0.98699595598577
0.9145131946742787
-1.109895699754548
0.987712580577082
-0.9589826572104423
1.0622990741742546
-0.43595873388540857
0.9173462378676306
-1.3681428909420221
0.8254740148645788
-0.681097163534339
1.0400110700371048
-1.4653508521615328
-0.15242763648250962
0.6187156142036744
-0.47667861987340343
0.764385242106811
-0.5828817325078712
0.9116180088848779
-0.8436529621317892
1.1529114977700545
-0.84225454705854
0.8217834228003219
-1.414640157457517
0.49083895001335154
-0.582858926632599
1.032217839190254
-1.432382854626089
-0.06906599412759362
0.7073690121709776
-0.31468265127571865
0.6169514123409717
-0.7368439362891566
0.9221550925682492
-1.5353097667063293
0.5212329785040083
-0.5899325827056395
0.8755799823942775
-0.8949941712641951
0.9953183565310969
-1.0795013631125978
0.8202766242887097
-0.5916413548401505
1.0467285160044812
-0.47196945817649294
1.15039491450302
-1.4219976750376864
0.6245722853543895
-0.8240468896580332
1.131538570417336
-1.460792448915604
0.3405270497674644
0.2903483875321379
0.22537738495356352
0.29208880799858994
0.13283060738640307
0.6542128395050878
-0.48689389372213815
0.8887639451554715
-0.5088158731436055
1.1645791676711617
-1.2655429127229447
0.7341514889077217
-0.756385730454513
0.9299490543180772
-1.0485254257787489
0.6285519503917355
-0.8735743026525299
0.7113049244141875
-0.3550014887899339
0.9924742562503285
-1.1999288937089503
0.7810000829498388
-1.0847167579737378
0.8176705941980006
-1.1516872880348195
0.682582233381111
-0.8001300842640882
0.7563080436972939
-0.7117628574877795
1.008972902330016
-1.2892921802446464
0.8289172259277534
-0.6573544034071084
1.0320276812935756
-0.9147561446992161
1.1110910289764533
-0.5299673962906836
0.9656199913309914
-1.3838453767988335
0.7120069856312922
-0.6167597609237794
1.0400693378017305
-1.4475414893680751
-0.11443359579832374
0.6503300698982569
-0.2504795096752577
0.8416436077921726
-0.5333080925836514
1.0176120133753432
-1.0231330068636164
1.0641419838632586
-0.5555401796324491
0.978079002951889
-0.6350737545111256
0.9924803149184661
-1.3114382312050796
0.6756088442765026
-0.7469297779253922
1.0425660132656844
-1.4213910593631964
0.1850963055678373
0.5476596966288788
0.00247037666991079
0.44386604688215947
-0.05282003771985788
0.4682660977313847
0.33750375755992623
-0.05210848267600798
0.6267788169976062
-0.41898157139866965
1.053063676398692
-1.310516238889222
-0.04482959103770434
0.5238718968026627
-0.282339416412579
0.9997029914632928
-0.9252867988257851
0.7653230531218319
-1.3009528710080165
0.3789779432689757
0.01638114682662173
0.47850273373264984
-0.38828372939179184
0.7691008555309286
-1.3728462108219301
0.5275405683535429
-0.8956624931101853
0.8166255255474791
-0.30995919064904576
1.1258312754452793
-1.2547207197611847
0.8321675224043125
-1.1053652581121822
0.5233252745475662
-0.04757792094868307
0.6569663325090439
-0.49874262019563514
0.9900354582716521
-0.512478491744336
0.8832038577377169
-0.8277677013645176
0.9746450559345196
-0.6647793621569069
0.897491055825215
-1.3555855770483642
0.7956188485728891
-0.6755537916874316
0.9729978378630694
-0.5931953548003847
0.9570228921856524
-1.238893779182055
0.5495172911886411
-0.7868095352724164
0.7872398208647003
-1.5696034547953035
0.17506602060233345
0.6765958957307175
-0.2774415715255596
0.6647897359408282
-0.6433281621172113
0.9798970033486508
-0.5338232895854326
1.0230546726008227
-0.7581195856748251
1.1190134822433286
-0.5502210341094375
1.0867775771962074
-1.3934695552100065
0.8340161016572877
-1.0313412547212253
0.9742435770923442
-1.3467402983125718
0.7454103895071472
-0.8675574757560035
0.7086334619050648
-1.2244614763406885
0.43776531992405376
-0.7165203283962056
0.8711005264125157
-0.8425646075341358
0.9013258645283105
-1.2175822227536968
0.8712650946110029
-0.7069647252924387
0.8333381615870609
-0.59835065529943
1.117653368747721
-0.7224164927709851
1.0291354668232402
-1.2883643381471246
0.5501148817702629
-0.7542803193386453
0.9817094674542063
-1.5627801959341425
0.2099850918134114
-0.38108844384377494
0.8819430521339199
-0.6327016870835919
0.6287683399188312
-1.0969623586595072
0.7413544116742711
-0.7194487801309449
1.2135959122038287
-1.4997665288242623
0.5056721186502756
-0.9330481274135598
0.964050276041868
-1.2172844597607115
0.7032188313864397
-0.9292595046325407
0.5889011998926622
-0.4591183320012002
0.982418035385144
-1.268124279618657
0.8364446854477289
-0.9887771361992985
0.8730749331310629
-1.185179667258442
0.7859251486662805
-0.8684070291101451
1.131789301677073
-0.5182435838664189
0.8747783600797611
-1.2804351724718597
0.6970355736983888
-0.816119013500619
0.8419041566933579
-1.5450521110589293
0.03459064871838036
0.24261260663887751
0.017787355501091118
0.45170529170637075
-0.588137648248708
1.042052194566399
-1.4756008948782333
-0.3198390526701586
0.6489380417835505
-0.38633018416336257
0.8655636481378569
-1.001984096303261
0.9251482111594799
-1.5138175048295284
0.30190009113815086
-0.6477580976459215
0.9968458931296805
-1.1740500464183152
0.7638263626405181
-1.2277314382701858
0.72028953149064
-0.8679749385628618
0.604652069865297
-0.15154905646950978
0.7115973138132251
-0.7257414584515951
1.0570215223750248
-0.8733372012421473
1.0109509297931014
-0.6566739075249748
0.9954222382618015
-1.227050311371162
0.5202690897574705
-0.6712266018410321
0.9375105384606713
-1.2636105385558767
0.19425307029440264
0.02275649851536954
0.7173285516583804
-0.9430867046791671
0.6423475849240422
-0.1863468931948999
0.830473018258186
-0.9532054097258721
1.0707443569737416
-1.5461521261669842
0.6924925443647659
-0.7126581798225136
0.8350894543393047
-1.4755713843539304
-0.0966732577982411
0.6825938803792594
-0.3723475676518938
0.852124268719412
-0.6866556661529536
0.9288701394420394
-1.0713651610335073
1.0207296126543093
-0.561829040324217
0.9134320759304805
-1.2819086843352556
0.9980508785926284
-0.9702979619975893
0.9653955587103608
-0.42386206779703695
1.1338918380563823
-1.3138529029736294
0.7306074543146531
-0.8271043843956072
0.8642711984262709
-1.2369935702481336
0.5376689706721124
-0.7720684721478178
0.7299132780274841
-1.2101324317528959
0.43970688941754743
-0.6722567460072044
0.8978540304664303
-1.3979489879936595
0.5241188045591575
-0.5391385510428909
0.7647281483173113
-0.9241870373414184
1.0114723221332511
-1.3417956258545458
0.8371597023913327
-0.8473786463252004
0.9558085309433987
-0.6805682647416784
1.0978467766017008
-1.0779715834668853
0.9977498605068472
-0.5699172267134284
0.8947162604113686
-1.03825404704383
0.6931907763502853
-0.8433227644761079
0.9384613926466526
-1.1093084618586078
1.1213236027733915
-0.3246117694054069
1.1647510169212012
-0.8687601898840883
1.0672288075506544
-1.4633208878307151
0.6377176481749524
-0.605156249883257
0.721622093516248
-1.269589410817257
0.4301569898174641
-0.41076158839646615
0.9742380263130336
-1.2173621890315278
0.9160448231055905
-1.2534647662624896
0.7933964629148235
-0.9859512133055173
0.9828557779940453
-0.44887932950735754
0.9523643794357707
-1.0698588124499002
0.9585473204071312
-1.008730724614054
0.9518870866542021
-0.5973245088575598
1.23204698874489
-1.3535887370099702
0.4430749088153211
-0.49962179887918295
0.904372914627752
-1.0151853707591119
0.44227335412567237
-0.5009152328421661
0.9486957497011345
-1.1028927026306774
0.6753325847762014
-1.2558917706025208
0.879860301972215
-1.105905984557435
0.8736400050888299
-1.1025528197132801
0.7430051474615279
-1.1118692131743513
0.6472235047574698
-0.02843540520145349
0.7697399199878895
-0.6977192559401746
1.1178359169482373
-1.4290741068652402
0.24406270832902555
-0.3069318022496129
0.9691243372467729
-0.4056810193900096
0.9140793157903765
-0.9695230263713306
0.6566848890455207
-0.8258501921201675
0.9759595760117262
-1.1392382975204873
0.5358956011569808
-0.7810854837104967
0.9795610768578306
-1.4861966050312079
0.06078307318488563
0.4166660757013595
-0.22636375505434025
0.5982780663507495
-1.0875977070154392
0.8504048855341949
-1.1324335223379238
0.6682131113332738
-0.8787878430799213
0.6642119137025081
-0.7860086652410804
1.0509577574752402
-1.6684785696749982
0.30894729660658404
-0.32248053005199023
0.8963574935023265
-0.573608568869884
0.9906337245628644
-1.4299761083846936
0.8006082465429581
-1.0208712485012865
0.9575503704432117
-1.2721351283871973
0.9512244689335739
-0.9185267172387505
1.0659031373944434
-0.5937730751908048
0.7934975732532467
-1.2263897285487195
0.7859861902676281
-0.8294588440627142
1.2005243254946123
-0.5501220310061583
0.8144083539738979
-1.4012480520600707
0.672180972525262
-0.8044355098230195
1.0060683294692936
-1.4865944699708278
0.06869124210485356
-0.03486231402292739
0.4602405103591308
-0.5094145069330441
0.973661505978557
-0.6901568970371458
1.0875810903548664
-1.3356184885267484
0.6249511382073453
-0.5653974795117277
0.7523716991961481
-1.6405135010191287
-0.047946651157999676
0.1338002087257213
0.37740007461053404
-0.2926222455243192
0.8000906196912781
-0.7121643288699024
1.1409236470243314
-1.2103193585377445
0.9244746581328912
-0.6648415252612234
1.0543594326320744
-0.4651170163315209
0.8586322165422094
-1.5310338217078834
0.8121286789253664
-0.8882230464829445
0.9323045333149323
-1.208912771778869
0.8533902536852426
-0.9644566564738858
0.9509448831816868
-1.449392724079636
0.6297911086722962
-0.794589469900587
0.9325327139682421
-1.4665591057611622
-0.05341647056769494
0.5707084110143242
-0.2602475790961376
0.8308781066633316
-0.5570421472151268
0.83393611636167
-0.10927593541457081
0.9765281177716582
-1.2624522606075117
0.9802617465342672
-1.3694619405896253
0.4345125632122827
-0.5371856783067702
0.8649526192873379
-0.3462671855547095
0.7621741484742576
-1.2727066631774373
0.6394046818623661
-1.0651509062499964
0.587790337602338
-0.19878198946337072
0.6874610724675939
-0.8968876219208441
1.0308058685459613
-0.6367929947173814
0.9947892107270252
-0.8792405349825136
0.953871252215775
-0.7169669570397006
0.9406355059831321
-1.3409981842760916
0.6809836744578076
-0.6016440006139914
0.8416350189004685
-1.3077877907996294
0.7184868782805608
-0.8676806614765508
1.1822386693455624
-0.8078528171722672
1.0513169056168548
-0.5888135661774613
0.9997832314738878
-1.300079904356802
0.6687133277808773
-0.7919374114760976
1.0309188479199403
-1.5973351328696488
0.030920976848547777
0.5925164143427771
-0.31941843552419963
0.8486226592511535
-0.5703978477596479
0.8567259339753953
-0.5226514710317018
1.0313156295976915
-1.3357840371148233
0.38079730528302835
-0.797199366030469
0.840044743289681
-1.5394540458105423
-0.1201142439971673
0.5752108872742884
-0.1907629534563849
0.942477143455516
-0.3948592670050235
0.9547447692604641
-0.4106577030683307
1.0522053538236342
-1.4615616571389594
0.6584067116207878
-0.8483309432986619
0.8590611682789627
-1.3206843556934018
0.5475051543911965
-0.30589358629759367
0.945941501905487
-1.4465091678923336
0.2872260873738196
-0.16242437533394627
0.7810246691942385
-1.3286238720585746
0.46719262039635556
0.15151055746217446
0.44768528876065117
0.026293065550965777
0.5057636655056043
0.374148386828834
0.05364804277286983
0.9025823080473662
-0.5592016184672823
1.0072864316147543
-1.2655184700637487
0.8499455413079967
-0.7992607862885001
0.891420860813798
-0.5495000920967715
1.0392611814258674
-1.019347133358516
1.0229955741046517
-0.36515715270741417
0.8718743788416566
-1.211998620862913
1.05854545424187
-0.8631754595997845
1.0378526809917892
-0.9750995473137646
0.8536711348907186
-0.531584956260748
1.0208065317074717
-1.376957676659053
0.4573824891418622
-0.6701705805358398
0.9397554579925854
-1.2307456799328573
0.49932285170416646
-0.692217352937191
0.93901595399462
-1.1650392746292293
0.8208915888878615
-1.056520974530755
0.6703401171492146
-1.3532483670972972
0.9986923707922842
-1.2090313307991598
0.6625842436825279
-0.8653607894736439
0.4640053494605737
-0.15160937918859702
0.8656211766859395
-0.7568036708520761
0.9310761609381925
-1.4313344548824758
-0.18587001710372775
0.13590844305089866
-0.03695267629458243
0.8485209369570036
-0.3283436129460031
1.0644349399604867
-1.697966539136067
-0.12124913628966644
0.6689124265496217
-0.20211805222519674
0.9551442146794081
-1.256154994502926
0.5243243405777885
-0.6553353286392416
0.9340753802433465
-1.3234390313759774
0.1413298404838722
0.22266642097724343
0.6380557649953918
-0.6413566755912256
0.9878400417125547
-0.4104327158302147
0.9514343249505738
-1.1725533963403705
0.5955304045076525
-1.0208834565809297
0.8357458234350522
-1.31507871799031
0.24696203767128744
0.4177364604889562
0.23191077289868722
0.32767509663612004
0.007287485957230833
0.6691805089395692
-0.270890777448006
0.9051355800052087
-1.1184133074319278
0.8167645903156596
-1.2925677369262907
0.358222733000505
0.40455327849445855
0.33651660154219576
0.28819017418439574
0.26984926466533443
0.20103983894701805
0.4021388771728821
0.2941468813499354
0.2207439659931304
0.6956205095220297
-0.5363444848272017
0.9826577709236867
-1.153833517437287
0.9772324427542595
-1.253925207275456
1.0910592251004867
-1.1462383832638552
1.067988515813009
-1.2725176934609297
0.8379836641962294
-1.0256465929475214
1.0274769874383693
-1.273917865634647
0.5063930733830456
-0.3972264641811343
0.9041251273346377
-1.42328084958641
0.3179944179550721
-0.22364983826846824
0.8257990657299806
-1.3357706049626792
0.7067097487896531
-0.7626930372185161
0.8094111028187517
-0.38500332068800974
0.8927076726399611
-1.158272213953362
0.6461195812232866
-1.1512220471458776
0.8161516094553453
-1.3112706206045095
0.25836852972967683
0.4358017136244897
0.4566686611888854
-0.05507535653815088
0.6707727209866697
-0.09635663187527393
0.5068878419453186
0.027582752681929112
0.4934882392831236
-0.17570380849508493
0.5517159976470533
0.360943227372188
0.24238681111641958
0.196876006940508
0.33371529339387873
-0.1326641483462465
0.4240579488836248
-0.6525493351864277
0.8357438405370571
-1.375886966798718
-0.16067895204884663
0.6028016187148934
-0.30877702877455593
0.8135223695307873
-0.7933163364289617
1.080501214516171
-1.0954044363756943
1.0666994750602345
-0.6847195413072885
1.0334806521345423
-1.3040988681763515
0.8019024292889335
-0.6809478546006802
1.0460263097405371
-0.5024946400995297
1.0356236050085976
-1.126898705252821
0.7411797345991403
-0.9629135648348828
1.086740502755903
-0.8363720430159258
1.064195949062786
-0.720552035038698
0.9822227131820168
-0.80307481788867
0.825806293645105
-0.9874348335182113
0.9941663651414091
-0.40889498786725403
1.0432279730862963
-1.0867673098234931
0.7882228650333168
-1.1069925596702044
1.0728310533622358
-0.8937621861252854
0.8648791976312468
-0.32864084446562164
0.9221674813875432
-0.753477755297244
0.949159874358304
-1.2510459435090908
0.9704624444747004
-0.8752695830669066
0.9863441554802307
-0.9632564671945719
0.9325325587604162
-0.38457813598802854
1.1145136194501797
-1.2619902811244996
1.000921968383489
-0.9280183417936492
0.9959750728405171
-0.8967055345902792
1.097026970213956
-0.4878771605285395
0.9467237805031264
-1.31467398073939
0.769610581870272
-0.8435761601458851
0.9112563343263586
-1.4856330526171426
-0.025661167614130842
0.5578541848316502
-0.007812617158250323
0.7367120185471238
-0.7774276160840357
0.9044644758899295
-1.1475221296788747
0.7373650951864531
-0.4299375568158927
0.7858964698778953
-1.2850508702727734
0.31454692086416247
0.31997315823841
0.12133439669694124
0.5412011460374909
-0.2701686565600768
0.9081609377777001
-1.335383473287223
0.0977861669639124
0.3870656502115245
0.11635912066595766
0.33118452535134024
-0.060426695322322144
0.5446360760039705
0.23268247483286142
0.1874743994474013
0.036479994914196734
0.683879736538023
-0.5648539953754906
0.8518330746777508
-1.2807467955039078
0.2414605316452585
0.20522505285990977
0.5343460260602785
-0.6646419916780966
0.9431357554510112
-0.6895362358437315
0.8554412595528368
-1.2365975405561165
0.8060938554212652
-0.6572969808552067
0.938565830729407
-0.4585833190957404
0.8195223156342833
-1.133095483856494
0.7059586508517787
-0.9652990321425471
0.8498141729579779
-1.3300060715621753
0.5804350463432101
-0.5778917963682044
0.761475398921094
-0.5876006003726358
0.9366472652752554
-1.2137111382477017
0.8874423441636784
-0.5849875739920872
1.172465340425402
-0.39510763804987015
1.1162042224390745
-1.3588244375106742
0.7428077117957049
-0.88091573239673
0.6992628406437761
-1.5812492786224923
-0.009515787678005427
0.5946191757029585
-0.16336299400434573
0.8814570461798082
-1.0837474050879434
0.8061325227586545
-1.1461244223926692
0.7099657917353362
-0.38122825477667954
0.7757244014993493
-0.6197915252931339
1.2155767681672076
-0.993160703365182
1.0733019158670039
-0.858971212037485
0.9217402814360579
-0.6540348611108212
1.0704052645235773
-1.2487290696742304
0.810416638963864
-0.7462736619046855
0.8242223784336667
-1.6773696857991043
0.017487335849267538
0.34535528748944266
0.12408753738172673
0.19516345759986453
0.09230789302829356
0.3249715455584634
1.0538364691826687
-0.21971356694510435
1.0928563654675787
-1.2687129942176112
0.5458138018029598
-1.1255660847545834
0.5283206629739224
-0.242637913548368
0.7504756889990928
-0.512243293576875
0.9876762779446443
-0.8843757388825626
1.2443497828956818
-0.6339169482917574
0.9542165506401467
-1.1245100107487231
0.8946731255930062
-1.0049344965739406
0.9441203684827245
-0.5132380706394618
0.8984367353758139
-1.3949244258230644
0.5236863087916152
-0.7606749457245764
0.9998252138620217
-1.250853411558139
0.1294802798402529
0.4793704458311835
-0.1981817454634363
0.88805339681702
-0.5595584414087356
0.8332373868189854
-1.3651354170658951
0.5524937738072281
-0.8320088404205077
1.1125330215911111
-1.353946783998225
0.8913895785596678
-0.6503934454351885
1.1377492867687784
-0.4831833981887699
1.18371135072123
-1.0394034164948733
0.7180246983366322
-0.9752524907498605
1.0331608122376403
-0.7106367949457907
0.9833169905193101
-1.0045508099215876
0.9621572394765087
-0.512288532769877
0.9097124050315298
-1.0470579601474692
0.9349201102415122
-1.1600033767220848
0.7906306256728061
-1.1429486749788365
0.884942762529685
-0.49023832751801444
1.0854062076783473
-0.6261203668526636
0.9291370310723951
-1.4056983965872938
0.6648634121507634
-0.6072296683395485
1.0430850328080692
-1.1671103711409838
0.533205295749739
-0.5753611178197376
0.8784731178829827
-0.6604942848334998
0.9438548028505999
-1.2150333891768765
1.0655176437366074
-0.754933655517499
1.0471803204026884
-0.44072910324335435
0.9326058599722037
-0.8851704020663884
1.0675936589153179
-1.368336405462082
0.8258150976148321
-0.7284084498885466
1.0091730046289515
-0.9011959803499026
1.0474279931368824
-0.5888019987070316
0.9524490236501734
-1.5469309562167934
0.6422510966152616
-0.6907462812107805
0.8347928105235997
-1.2254235664589932
0.40375490133830805
0.15079852853996045
0.35236093821850223
0.009318697545105725
0.5583655761639003
-0.7820412645743993
0.8255746204813644
-0.6180274636854055
0.9540165623368023
-1.0397232961823177
0.8345145212083586
-0.6446468527999228
0.9503462542058535
-0.9679236824605347
0.894190454808225
-0.6921733350567713
0.8429416552957888
-1.0818204012658361
0.9240054647494135
-0.6145604599805163
1.0749253417056037
-0.9538469966651067
1.1328628637323077
-0.49136453541382247
1.029491639190684
-1.1919872587286955
0.9303433630931032
-1.0135619442690535
0.8330677910711687
-1.2209050683925877
1.0437372402046265
-0.47722421761010186
1.161939059091901
-1.4108431911613737
0.7449060516327853
-0.834164316970296
0.7867547654056429
-1.2185255810379023
0.5854528483812057
-0.3745925275556875
1.0097162114886684
-1.1728670580134721
0.8134417102179524
-1.052461506189545
0.7068723749836553
-1.2753799286326108
0.5134893653853644
0.2846693296094319
0.48877585919649424
-0.1736643543293408
0.6209707440541469
-0.10635395756877303
0.4708456210231987
-0.12165533223133324
0.641214788273989
0.004564039008429499
0.48554844543738496
-0.07972846736064576
0.4153128331863183
0.5472735237743335
-0.013757956053452203
0.5511054687093654
-0.15922079585830146
0.7228370251687256
-0.271025851671532
0.8180301293823579
0.08089532496540941
0.6562964636930418
-0.4731099789224716
1.0523317232552984
-1.3427939539040183
0.7658786276461061
-0.7475395656749717
0.8586404023875619
-0.7858873138355291
0.7698282494340846
-1.403402022355594
0.10672277705223565
-0.14139867451234123
0.8838057248819459
-0.785435631608521
0.9190273232434955
-1.3778535306339128
0.8671362703549034
-0.7403774617885638
1.001573042654091
-0.552911914224
1.0333364394231834
-1.006604936020159
0.9084380504717741
-1.0412972691949975
0.9190023508248496
-0.5830890837472126
1.0282664230440677
-1.3783488800352668
0.6939524078563425
-0.6830900781965177
0.907650470918259
-1.3207109034510505
0.06435440204161824
0.28011018242155594
0.44042211528311437
0.15304524998889857
-0.03198141421608247
0.4123431212121915
-0.6343883088883697
0.8227915400938107
-0.38574395147402757
1.0578468900118354
-1.1237766801426226
0.8115227514783675
-1.016171184123847
0.9817761481781554
-0.9521445042606904
1.2475309533589014
-0.5780329176854596
0.8546157524837991
-1.054708662529693
0.7286213178240671
-1.0147062637598714
0.9487789231908367
-1.1861738112104128
1.048512086709327
-0.364443507223129
1.0474758050280477
-1.2827047864588244
0.9101229280132971
-0.8315743270442495
0.8907707774243155
-1.407555349653629
-0.18681900498848825
0.8593344428444302
-0.21570686395881966
0.6230565205160433
-0.5677582132825466
0.7488367530530097
-0.28416423488663767
0.9710289280346823
-1.374037237502379
0.7206888053335524
-1.050419655044923
0.7603658112995767
-1.1560692005626438
0.6502915531563082
-0.45137146111355064
0.8189379367980477
-1.5119066966908972
0.3334800270987194
-0.1795935214474091
0.8128249353458558
-1.0760087762011534
0.8999438067921836
-1.0608155896395508
0.38695016777210345
0.1698130117867721
0.46944726120576663
-0.40118767209468376
0.5982299687314264
-0.8617165689803107
0.8020506543430966
-1.0355035659035856
0.42969824086413955
0.29847896513440875
0.44288220016050805
-0.19803103144100276
0.528000831274596
-0.8386310786460458
0.969294455942271
-1.5409930296060306
-0.02921003175357828
0.6495065007745587
-0.04892835564685771
0.802731401943266
-0.7906214837964319
1.0127591351925687
-1.6318141638325465
0.21045995875444956
-0.21744272698112777
1.050775557015439
-0.38691947319060904
0.9881541130716885
-1.2189825556946303
0.9769775145645304
-0.9412635949127466
0.9602728923305862
-1.0155322480694173
1.127885735358256
-0.32833632610239394
1.1613812390047684
-0.7348916582129701
0.9358049461489436
-1.3439709370656896
0.45646336950608746
-0.5548812572701295
0.9140314872850793
-1.2003877008574406
0.5354452593089206
-0.6420889420925268
0.8590491159119175
-1.0356213496485098
0.7828224227084083
-1.2801734080879799
0.8521445186214177
-0.8990181832194684
0.8778092347577661
-0.47387838634516494
0.7865787677856949
-1.3867984503797663
0.5220210677226528
-0.7460488654490516
0.9852239827234418
-1.5172571200096157
-0.11951168893939085
0.7166567903051314
-0.3239122949641741
0.8387537471405676
-0.8611744124468103
0.9779012487611621
-0.9958305715917513
0.7903098073273255
-0.5587944562695456
0.961753796817261
-1.3967604180567297
0.6317180267900159
-0.7111084466632114
0.7843002672382094
-1.4000747142099281
0.13082278783275958
0.13290529142178897
0.6720783415271326
0.13839723498833767
0.5395199480108576
-0.2723307451075174
0.7908433848234867
-0.8452532996510409
0.892155113572268
-1.4096787748498925
0.0518015029857396
0.6961320915386072
0.0022392926665150137
0.43765802289007827
0.04927909365666727
0.5377814015071255
0.46169134439432347
0.25202317576982747
0.3945336125092178
0.4259068190914167
-0.034880289657057695
0.8575383518671763
-0.9666279047109662
0.8950181189771848
-0.9990559771915025
0.7022783228564032
-0.5643629934768271
0.9205483415637127
-1.6164102975431809
0.33875120136915526
0.11639514121679262
0.7073537496367143
-0.5219521174931417
0.8065002671427227
-0.7441664851358714
0.8096952174191795
-1.3061759713835253
1.1169917398179137
-0.7499274598755306
0.964852609861447
-0.4714237354698149
1.0573921700072453
-1.4867001805721585
0.49920109932345935
-0.7281337379109001
0.8285554588462017
-1.370469335689393
-0.028455034465390994
0.6813187857464488
0.06428409460339646
0.84868444289457
-0.6965615919618044
0.8913559544177468
-1.1463284442746913
0.7686346040139621
-0.7795278352149857
1.2571630576530155
-0.6875018318033664
0.9922846456285442
-1.434459453320673
0.5609119912754522
-0.6127348966218878
0.8392730769822644
-1.1715133749738476
0.35444640585186427
-0.1448533730570824
0.9970675193025526
-1.2029469514518163
0.7800585884028534
-1.0238432574747311
0.8633921205955847
-0.9077499630252193
0.7806821699083045
-1.1554639592505085
0.5990014334740247
-0.04139561273563097
0.33510431624880355
-0.23454319397683088
0.7455028298586955
-0.15314927547144802
0.7604816626027832
-0.19400110642152046
0.5801420815043975
0.01738922709664137
0.3535180214514203
0.48413573958738965
0.4380553559729473
0.08405761268715395
0.0852649273453423
0.36662099500307266
0.12248176248671538
0.6381339915165033
-0.52205742887788
0.9222119319432419
-0.39621504882864844
1.0026969371113248
-1.1808750110891015
0.856789411191415
-1.0431428903134514
1.0146586267000108
-0.6991404045312236
1.1061171004892079
-0.7537101449881253
1.1452987663264418
-1.0035766137439388
0.9529506908415114
-0.525109119146709
0.8636542497086751
-1.34809650259729
0.7649145032047703
-1.0543092907992573
0.7796731362434351
-1.3117093398516317
0.6404344899713076
-0.8338940537206582
1.023160730856664
-0.9914408822058872
0.9328007978639606
-1.1953788553848332
0.8652012937218717
-0.9150930124063072
0.9523007886865978
-1.5424438252999542
0.029916724779133097
0.7101089393127137
0.09042474032154024
0.6851748303090749
-0.4772854020462143
1.0143778685775597
-1.430753226647613
0.10505745873833805
0.03408927849304655
0.7976149115864118
-0.9166833361562878
0.593098796179662
-0.3720640207987058
0.9468278154170943
-0.9879986719781029
0.8424672343098162
-0.6619018487997539
0.9434548054197868
-0.8272912303973783
1.00703046293608
-0.8935690260154694
0.9611859732626896
-1.1083386775857165
1.1165924276478343
-0.5601405133952729
0.9622097358374085
-1.1459728488242469
0.7381895052401443
-1.0981656462973273
1.029550705850716
-0.9883137374517608
1.0171549267398317
-0.6006585718541537
1.0730316279086756
-0.8146280748421391
0.9187418935700601
-1.2664243626144414
0.963133823872902
-0.6733944059653453
0.889372240097546
-0.4872955166530222
0.9002949814724531
-1.2084459710155318
0.8482379385930808
-0.9449598681287491
1.0951122236589752
-1.17048265975802
1.166442648273296
-0.3117029793459912
0.8619778044625427
-0.851813791692899
0.9668772098687398
-1.171662292501138
0.9329139411947686
-0.7061110732118787
1.0191998480096318
-0.49920395642241816
0.9780372696589484
-1.3981400860132662
0.550273109434697
-0.8568823010596501
0.9813291183123568
-1.408074163896228
0.3258924040808563
0.09484018405567252
0.5182519321402886
-0.16450774950971142
0.8940432459033089
-0.9004987122629399
0.8512356724434288
-1.4552838891860431
0.3120968900077693
0.06266277275284526
0.22370953954887296
0.05248760831375243
0.21612288187750928
0.47205562618864694
-0.4967055874113434
0.9632467275081483
-1.333863354907661
0.17122818406692109
0.2263455225822114
0.272438816754775
0.27722413615824437
0.08873250446194236
0.46822222819300074
-0.2552673796688262
1.013598378366095
-0.9850450458382489
0.8936766610622108
-1.4137305425936084
0.8861735794365756
-0.7307261319742466
0.9440676713659554
-0.3837880535128394
1.155646666497896
-0.8533348068387552
1.0390042643776556
-1.2861116427239883
0.9907631250964227
-0.533020772700365
0.9327903311210998
-0.6646661087894126
0.8828626213745273
-1.0344542456431904
0.8055658602519525
-0.9400345409314551
1.0452888934346274
-0.5709976723549784
1.0857906496127083
-1.3933066704870425
0.48948263330574704
-0.924018758297295
0.9265500939370884
-1.4416988109145
0.2588531472794162
-0.10439473609507138
0.807125880926603
-0.786625628592572
0.8636543272398104
-0.9752250096712809
0.8409461624262594
-1.136491187376266
0.9120086049642632
-0.8765510840365579
1.023329436159902
-0.3528403444755717
1.1593912792944145
-0.6783348581451655
1.121258480360316
-1.4293132721921546
0.570291939418167
-0.7336662805226191
1.0561989595171384
-1.3140010869041512
0.33431360500536866
0.03107838867947299
0.7930957370589519
-0.8666126945630803
0.8975300331634791
-0.414875715858735
0.782180325871554
-1.183153449187404
0.6989851344039629
-0.7562031890919992
1.0243320192606973
-0.33900876626079623
1.0971127556938742
-0.8621911384985629
0.8774486547142438
-1.0754291714521222
1.04524855436551
-0.4977721007513918
0.8876078222285478
-1.288370167036455
0.782604995287748
-0.7086742063973218
1.157642257922233
-0.509646508400568
0.9943008233005369
-1.2843240269186513
0.6809101193012427
-0.9424148397653043
0.8835763575629826
-0.6617414332077407
1.0958139903017057
-1.0573332003299207
0.9317284734234669
-0.5145656606514862
0.8378731952480062
-1.1269677204733344
0.8668829544500628
-0.9464266125895278
0.9592674078009785
-1.5794783392917835
0.13255588270360785
0.300521955079844
0.0104952472807337
0.4473203822075468
-0.19427586582189937
0.6224011576369451
-1.0184059613133862
0.6325429195282294
-0.6268165117155321
0.9388414318492558
-1.5549282772361175
0.0014472333894299805
0.6653585454518093
-0.3153031892503467
0.7742925910750745
-0.9033652476605678
0.8148362449996359
-1.2779033988579518
0.2797291527660196
0.6588196469998845
0.20398843512577258
0.41963597187584156
0.10149005671962363
0.6419520445150847
-0.039329951186848344
0.7428609745371529
-0.8291894377912215
0.76864023952745
-1.460296323951007
0.029948146167117162
0.3269048280576399
0.02005764123339382
0.5641031254037382
-0.3267113692140487
0.8389859722105703
-1.5746348409213846
0.11155715183959936
0.014964270213498443
0.6354814610260139
-0.5926837741793198
1.0836078949548673
-0.6834797805963825
0.9792733163647119
-1.3442916813766534
0.6358031988329537
-0.8071805110511044
0.8035878297046793
-1.1308647722202263
0.8709845572031224
-0.8184057944184324
0.9599582172737061
-0.3646292695838548
0.9712725317193346
-0.9622138279245689
0.9173651914632955
-1.034255276903762
0.7646876510218591
-0.4526006165073292
0.9221738911254235
-0.8180813085732084
0.9633937562999423
-0.6151712582005521
0.9869336526557674
-1.4056059839857378
0.7332472550418473
-0.6396392495769163
0.7363823387138354
-1.4283440180221507
-0.03230049751054953
0.662376652683795
-0.26872891050677705
0.80440466430015
-0.4882149305065226
0.9834713180621059
-0.3915586453013587
0.7779062424141835
-1.2596688358321644
1.005073632059256
-1.1734431823525502
0.606029422881358
-1.0570750701090925
0.5128123630633642
0.18201792625890756
0.7164735963604077
-0.4691711072583491
0.9613290844229395
-1.3954077672464975
-0.05826726836590912
0.6448273315621366
-0.23652835357253843
0.8289310432300082
-1.057488072664539
0.6540752356112366
-0.6644302811060624
0.6137984495574421
-0.3248300563851959
0.997360149368569
-1.2779397727456905
0.4774755074920439
-0.7249862008658228
0.7791574125437629
-0.6885322303807491
0.9357919910663587
-1.2156372907754815
0.9770244114990007
-0.705464486157351
1.1180466488898966
-0.42316521041416133
1.0198932657195057
-1.2803395345070312
0.819345145609499
-1.055620854765925
1.0505792834974987
-0.7994963435979068
0.9679503534449069
-1.2828505572994453
0.9349579233161448
-0.6515135073949517
0.8632208526597359
-0.38271634204816457
1.2194819722503052
-0.6723693738351857
1.0279197754544085
-1.3443222458320712
0.6541353704528038
-0.6942969709495599
0.9233788279496341
-1.276117898171071
0.6709333628658775
-0.7919356176100917
0.9270420370090499
-1.7073861447348442
-0.10715678918004623
0.6752117561835803
-0.4047873922329023
0.9051626343301525
-0.8790870317088287
0.9610714708723117
-0.49871810862362886
0.8601968042587737
-1.3971093539317725
0.6574542015027741
-0.5420506856403042
0.8985092596721586
-1.2877728313798953
-0.026121314004429297
0.12738925432881842
0.5331228884328502
-0.4049399742084918
0.7247874282153685
-1.3725768725155159
0.09135906942120986
0.4813123913448262
-0.10324553535408298
0.7676916621340183
-0.8691874512209363
1.0370946358397206
-1.6262317123169527
-0.052577848264725446
0.5966643122294745
-0.25752377187871134
0.8328755123761312
-0.9674002869800377
0.9581250164188527
-0.9508631643896828
0.9685445441185966
-0.597867808021387
1.1133422625311362
-1.4077163235287822
0.4185976241156186
-0.7512798908370065
0.9056766239572668
-1.2732302917867164
0.6010882552253102
-0.5091502003861496
0.8269838922218345
-1.0080199733276376
0.9814080852198687
-1.1061336684352794
0.9924377771063745
-0.8420290446348209
1.1002669560880824
-0.5283628919453458
1.082190331941983
-0.9330897939137166
0.96886942910813
-0.8585200274947453
[truncated: 28,000 more rows]
