# Supplementary material for: Enhancing spectral analysis in nonlinear dynamics with pseudoeigenfunctions from continuous spectra
Source: Sci Rep. 2024 Aug 20;14:19276. doi: 10.1038/s41598-024-69837-y (PMC11335974; doi:10.1038/s41598-024-69837-y)
Supplement: Supplementary file 1 — Supplementary Information. [file 41598_2024_69837_MOESM1_ESM.zip › rawdata/1D_Oscillators_signal1.csv]

0.9837318554615005
0.9630869325379479
0.5996255256576096
0.8553977366476271
0.8421724715951248
0.5244287613043295
0.48343498092762055
0.3839961321129271
0.3121212597471354
0.2690797562504302
0.08991137898761781
-0.3288578041717657
-0.3552919452700569
-0.4446081801021929
-0.6519838241317963
-0.3841182692728168
-0.38447978974683605
-0.5875590916642461
-0.44124378063715325
-0.5771883876598607
-0.3051180304673777
-0.15222265460044085
-0.045695981358015864
-0.2383283656132923
-0.23527603809535574
0.11347434195842238
0.4108275365815803
0.5775339167129093
0.7278745423976307
0.731362539021885
1.0358368555365045
1.1714510056452672
1.1570670031171884
1.3897222623454355
1.3386736518666533
1.4106728369890789
1.3007519664231144
1.3084161290182807
1.1946949038374437
1.2185975790261079
1.1571408737417639
0.7782808405839865
0.8025057376793632
0.6744206319349694
0.2127460208588446
-0.21305556338584378
-0.0960605380474133
-0.38278583615649187
-0.7934424329724782
-0.9236655921913715
-1.267767634100916
-1.337165410374782
-1.222210239507434
-1.3177210778102033
-1.4083439934319846
-1.350337346812491
-1.216528593821046
-0.9991776507632975
-0.7548955597847211
-0.4774500668520674
-0.24309669322814076
-0.1630122043123642
0.0346806400509401
0.22004973372091227
0.27621536927128626
0.38648004714183976
0.6667066038946222
0.9683007063941496
1.1012357399746169
1.2728392791981695
1.2599656328697708
1.247348589896898
1.2567930258663076
1.236647903226763
1.2607103639620132
1.198132648946327
0.8941394687925559
0.8096244964667125
0.3099385398146672
0.45782305817366625
0.07362087635007154
-0.10717348987761989
-0.3839662484124442
-0.4533335982298735
-0.6631581911532397
-0.6144949314809662
-0.5625919748818344
-0.5344482078688896
-0.7581522607081144
-0.9456095456786435
-0.8439551475498943
-0.9668681896652646
-0.8454015937322036
-0.9273476811304422
-0.7488376341782627
-0.7565457272679992
-0.8012314517770428
-0.9126839603918975
-0.5957696945232972
-0.4371428086236673
-0.22811695667992588
-0.12692957643111052
0.21491350527028122
0.4770390653834497
0.6515032425306845
0.7907160190484489
1.1631885136973605
1.327968534519717
1.3130982029508687
1.3655699743762266
1.334552501603184
1.3704955885461758
1.379380300068638
1.1914875339856028
1.1116389483711961
1.0899959321294501
0.5804393739830003
0.43160936052870336
0.4238497204276475
0.04548229648945529
-0.16546864449082932
-0.5445028282934354
-0.7517872950671634
-0.8433399940639285
-1.0247718562992192
-1.3180916864084993
-1.3137789610926487
-1.6642499987692247
-1.542112712855579
-1.8026200461382944
-1.6027985405985377
-1.4777062799446805
-1.5261654543263352
-1.2646240488714553
-0.951374489888592
-0.7163435411633003
-0.6007880848993354
-0.16079231838680438
0.2302608379241615
0.5753911597929185
0.8013020635482616
1.0948712144141548
1.360194169011256
1.3301627457437317
1.221181868623722
1.398830859996897
1.3800915633290076
0.9431138453199446
0.9118274773184962
0.4414273840610645
0.4110542444021059
-0.10138218656875227
-0.3870889225259688
-0.597139425767095
-0.8364439697802204
-1.1015898805200701
-1.042632045138653
-1.1224059735015395
-1.1733136836460207
-1.2655392830977894
-1.1399509503229543
-0.9032228008802778
-0.8181751045897062
-0.6852482076934027
-0.36502062783352435
-0.2335508399714141
0.05683620493547624
0.1845776554362874
0.3260353529069331
0.42428306264935683
0.38823435335005346
0.25975638267146106
0.35353494258160006
0.5483413612607316
0.4229539904129158
0.4113404971045943
0.5647735139105048
0.4213649643464007
0.3242863763326767
0.08964878016217687
-0.030930522259519366
-0.35129471682640245
-0.40864965656331476
-0.5205952792842992
-0.5034390001207921
-0.7265264299554276
-0.6092315655318068
-0.791767127758376
-0.8854465693416728
-0.9768695448898733
-0.8609247545640029
-0.7824960870690855
-0.6425020312604819
-0.8325693641423801
-0.9648627916358816
-0.8092112161907733
-0.7478602255164907
-0.5581849755549229
-0.5335041148864639
-0.2760619959185181
-0.02579149130788576
0.11775311250282591
0.37820669354651837
0.5153051784358109
0.747783020543192
0.874026875641776
0.9253842771439704
1.1815933997134274
0.91745663232842
0.9394576676542006
0.7336958174619554
0.7229266598069112
0.7039549492439188
0.5211416624264942
0.5764924351462293
0.16892055734825562
0.10065439350909343
-0.01879271761301489
-0.17125928325115805
-0.6614893472623187
-0.819301307719145
-1.0683552600554327
-0.939931299670317
-1.1541780269243012
-1.2677758567143516
-1.2620411987698354
-1.111181065695988
-1.1495825111248386
-0.902253028328613
-0.7455649026020046
-0.3455770965875504
-0.3348701569802421
0.07710672438222696
0.3852027961070999
0.7346178198442677
0.6400360441237337
1.1066890078913982
1.3419639669167487
1.6539493192719896
1.8184626625391844
1.8310090863884927
1.8077640586177957
2.0897991206475974
2.0762154698164608
1.7461197807242859
1.4312325437035018
1.073489317882429
0.7272225353987176
0.5964651091880676
0.23723135462792916
-0.04648761341922086
-0.5380459096547265
-0.9840843147252651
-1.3863341751090665
-1.6487923076934563
-1.5881072128398666
-1.6853677099974966
-1.7416820688814731
-1.5520792315468124
-1.4766145743120669
-1.64002815914386
-1.2650672778433065
-1.2241599842462247
-0.8963268839757145
-0.6946589630792246
-0.20359438173203998
-0.1793138660533736
0.4596684033501894
0.6124059799306986
1.230580313182453
1.2798228738802397
1.5387928207005104
1.804083754283547
1.9245614793337513
2.1163146026363417
1.9744023227738197
1.9367125998549584
1.8327683384845859
1.6739364390902949
1.1218034188294386
1.0760576560414816
0.6743876861468736
0.6430231614357675
0.21734004216518393
-0.11278443465621153
-0.4806371235974184
-0.7737491314952457
-0.8088144100307356
-1.1046484753959034
-1.2252505351820724
-1.1751399941460527
-1.5248740370762996
-1.445687500962816
-1.3745921535300207
-1.1874442477542764
-1.2571848748546808
-0.9227509950934427
-0.6583892404987557
-0.5717934162405104
-0.1822782982884597
0.24278919274065036
0.7119441049945086
1.0454693747805046
1.3320521092151187
1.6313703519868374
1.6792452814895296
1.8671096432776222
1.6455755210938912
1.5930690199911923
1.8357425208230496
1.4866413466267925
1.262468825777417
0.9501713656407402
0.762140597706221
0.1624580401399448
-0.12144698686083527
-0.6350272542488246
-0.8048108853540697
-0.7554053918729451
-1.388268705715953
-1.7074963275382156
-1.8821067430234188
-2.0130670648090994
-2.10444695050831
-2.038911506205004
-1.5712020972214131
-1.363549896493102
-1.352786212851074
-0.9229723139650093
-0.5362135506082283
-0.040086363241411266
-0.18664181969014035
0.2850574584325139
0.5725526108162948
0.6713790660843453
0.9463460553200715
0.9533381922777627
1.0394436876068816
1.3583426917659427
1.3661586555528638
1.2959699616058877
1.2720173769842873
0.9989137738730742
0.8650990539437794
0.36722409333488143
-0.030924220472201752
-0.08312371939468978
-0.4219241785541281
-0.6793119445323698
-0.5376549098648616
-0.6756295114619107
-0.6678788299585371
-0.89258229839603
-0.9865496337291773
-1.1159743170528023
-1.055341688421919
-1.140366051554142
-0.9189591640948497
-0.9023733860736971
-0.9702027557573516
-0.7831806894192376
-0.6130435418310095
-0.3669016121508321
-0.03546586248205105
0.253985656315311
0.36748012637312255
0.5985375629090341
0.969765647147088
1.0908244400970422
1.208090256035462
1.1695622343766732
1.2457218784267567
1.2557274123421682
1.1988198503749146
1.2696914137550388
1.349218020512537
0.9158677896078875
0.8967818464771957
0.6927534443596792
0.19604281839246107
0.05445090203291097
-0.29598753797998706
-0.8928970984433443
-1.1231341238842565
-1.1526580381310643
-1.4542105627393036
-1.8428088810810697
-1.8540441675173027
-1.9372039180066043
-1.9326598104491854
-1.9262895293370097
-1.665217461650449
-1.4835923776932722
-1.3484688954294655
-0.8360698140365705
-0.4536624060076055
-0.12896411067032093
0.46006551134310186
0.7768188146794168
1.3707499472205396
1.8043431301938286
2.077512258071334
2.3290375900387197
2.9377236948084406
2.997551915173961
2.787925947138466
2.8879637006492627
2.5050147876314663
2.0279355936959678
1.787329856760694
1.0066546143501838
0.34962427618602243
-0.08792128684595209
-0.774293845167377
-1.3147829338095263
-1.7139823031591515
-2.1589073499492057
-2.630025470140662
-3.1134794993812696
-3.2974658729659807
-3.0603373310713144
-2.805430390113659
-2.796855022969813
-2.60893095763548
-2.17953216390971
-1.6277446698786402
-1.134655784660095
-0.7375967967776578
0.1026528141871324
0.7948759830859312
1.353923746195144
2.014895470405812
2.8195711717202
3.215565124937198
3.4019649804855217
3.2670582514012887
3.6477289767838
3.360908454875214
3.2325755590530703
2.7295051904708076
2.537422024451799
1.9841691314439893
1.5636107379920205
1.0129375123438704
0.24977725372262938
-0.658271622195512
-1.004425566823099
-1.529962025692841
-1.8026193065824518
-2.4535183849046125
-2.4642798109314263
-2.8314002007738557
-2.5777259672155046
-2.817932913652588
-2.5854124705232886
-2.4165631139379817
-2.058801989221578
-1.7524740901112537
-1.3158960682552414
-1.0121192523082523
-0.4156979804655617
-0.028572326439980866
0.6066557696485104
1.0358329349122397
1.6221481382671423
2.0667209698494315
2.4257323107444875
2.6550809509758517
2.6753379829812345
2.9605326661762197
2.7349140288970726
2.569306707369346
2.52993260560137
2.381922167659024
2.0854560060309604
1.6477285764966088
1.1845114540819217
0.5714828812574861
-0.07765163140738235
-0.4041566823922951
-1.01327090833259
-1.5873691657757962
-1.9196548762482115
-2.1551974295423606
-2.61062618633653
-2.858240579915611
-3.10519383652159
-3.1383093503662702
-3.107566057690022
-3.0283397668575582
-2.7037833418513992
-2.530096806746647
-2.119681559369178
-1.692936759312715
-1.0018748816719056
-0.6025546468756569
0.0839607005473724
0.5372554502705724
1.1878322445095255
1.8196542936180302
2.243695958125295
2.6609741585868805
3.1548414138567558
3.0373802107045673
3.371509592573971
3.2246069508187913
3.10916198694994
2.544978769656695
2.309247083341256
1.7963968879523333
1.0564264238737164
0.3884440513426056
-0.1788909351958447
-0.7003118391194294
-1.3929112769742211
-1.5396233340706795
-1.9687988694439331
-2.312670902474176
-2.264629001092444
-2.2684394420596816
-2.1291526996716823
-2.097852393865634
-2.2957279204022045
-2.053116371333768
-1.619017285960728
-1.1334859435041078
-1.0140115737437079
-0.3707076089569774
0.05779710560988936
0.5742386151014877
1.0572412867400969
1.3511760463798548
1.769174640303181
2.0123539997371025
2.444211366073074
2.5439337199431433
2.54585404036877
2.7201613213029163
2.645738558631364
2.7541760546126426
2.6279730430108326
2.1432322848932976
1.9716409883343877
1.6232037230158598
1.2743263599580121
0.642087403278161
0.12414780359911379
-0.566493485982824
-0.7850051934105349
-1.3290785621911094
-1.729811374450661
-2.140651945056683
-2.514155297123412
-2.4453095681533377
-2.5515934891066347
-2.488890016332206
-2.511463013831402
-1.999961789442676
-1.626739427221299
-1.5027864733570127
-0.7500613488393282
-0.5172345116878045
0.23899004271743587
0.6098358510202595
1.240007289844753
1.8942273290601197
2.1643970676602615
2.596066561657608
2.901447554072878
2.9965229933628192
3.1647976926659127
3.1423619487365535
3.041735731491231
2.9304306889291243
2.6777247189679287
2.3705139610515467
1.929191603066914
1.4395238734330102
0.9869578291565816
0.13100075893156218
-0.34744571581150197
-1.041105893200222
-1.6348641047985109
-2.2569489241263874
-2.710508025887349
-2.863975422859573
-3.207959557734129
-3.4151750110101746
-3.4968137389038647
-3.1728341727421543
-3.0684313208045424
-2.614637326986651
-2.457069479512013
-1.7546528086727549
-1.233854682560003
-0.7009027420761038
0.01851878298662478
0.7133400113007671
1.2240800343472573
1.655423348908857
1.911594100595867
2.429624710405689
2.6705803892877946
2.996679174118762
2.905700625574712
2.595800336758499
2.3595897408344237
2.1436655702508074
2.1460892779738265
1.5352007456492913
1.1890230297153503
0.7782076043184499
0.12634105067797236
-0.327139545636225
-0.6561619145658883
-1.243395999160417
-1.6138778165200454
-1.8854190531611679
-1.9265201730916641
-2.0914440734351847
-2.150776078541549
-2.3275540785411444
-2.480094579494083
-2.0871020699515483
-1.8727072180855164
-1.4352142396345775
-1.182077137926909
-0.762031279982081
-0.29393772335229745
0.11065358618361727
0.47881732098716134
1.0161235183069417
1.3529220387060075
1.404987503722608
1.8778368333919764
1.9820045242683875
2.3573923283881757
2.3319662539493597
2.3121215272435287
2.054254844191222
1.9525466127944993
1.6581456952805218
1.312263486237008
1.0655798355259474
0.7104249975577895
-0.010105450648519837
-0.1534516884773382
-0.9367183223995412
-1.1212552093369772
-1.668473330054922
-1.951531151160015
-2.0852763269002423
-2.260811128680121
-2.3566473533832006
-2.2875942396651903
-2.2996454437049647
-2.04679128587012
-1.835273651807808
-1.732918671969505
-1.2270179808131474
-1.0518797382900271
-0.5151718237464541
-0.23088754999391867
-0.00030871305901095103
0.6693621913178616
1.091010355106992
1.2629455218018546
1.6975972288319419
2.0982635729533015
2.2109111554008796
2.233461931079052
2.344227617087918
2.254533703739285
2.0851939165124356
1.8515791972926288
1.4571763824867991
1.3162171575745147
0.9409961043512016
0.4346474692436708
-0.35572213832045874
-0.6360088496573993
-1.2866091943412825
-1.7445763651631379
-2.177021599686317
-2.374208479348808
-2.5290149863354614
-2.6861625580991544
-2.860591851266548
-2.8528786680604874
-2.6600442749264674
-2.4787042973144677
-2.002595019737288
-1.632958024361032
-0.8672402270036813
-0.600221998711204
-0.002324310537231894
0.6468022868697223
1.2195913983443558
1.8409880810601598
2.2396446530581646
2.7229992777768106
2.9923741078548165
3.2798610972995834
3.3818942999850976
3.4832691049376723
3.5135415961049805
3.3040766214969217
3.2418943688970177
2.7254614212042694
2.484546144748121
2.1194028096283843
1.6672932866750447
1.1786878789818007
0.8497831064395545
0.32694166809832725
-0.16638756479008415
-0.8486371604133314
-1.3175898563069042
-1.5585376526301755
-2.2353487028046914
-2.631120200649866
-2.950999897375964
-3.3203612801186533
-3.438121767408312
-3.4619572850947145
-3.422618407961292
-3.255936456889108
-2.6675905365603207
-2.440350839552974
-1.70943694754894
-1.1255826228649373
-0.19664247844863653
0.3822360229920167
0.9591960415055015
1.749218927122154
2.341555464434254
3.3513484971444623
3.4168994304738582
3.6850431216572077
3.990540299393988
3.966179480881191
3.9976762822410357
3.416725992347067
3.2244140230076623
2.8379578028301755
2.127179337970327
1.3247654608841488
0.5858339523588502
-0.1418925231015728
-0.8538577785244114
-1.6534844624270708
-2.2495052796873156
-2.7590857555094783
-3.360604761643133
-3.5538696320501133
-3.946499329728971
-4.007123984887354
-3.850088171615207
-3.702833963911084
-3.2645662843705137
-2.8084996138300555
-2.327938577529987
-1.453770166604343
-0.6882671804618258
0.01710327740103925
1.0018931624262217
2.0358785090025657
2.465927236182759
3.220879841942838
3.863425167793428
4.418615923493689
4.592850156171746
4.975229383796789
4.810399576173909
4.896119572682069
4.437565748624573
3.816018134984398
3.117261427582129
2.5826812167649025
1.9529677350966284
1.1420118703298496
0.4514894235453348
-0.4334312840468436
-1.2946684450412342
-2.1044601931620166
-2.8809202815012593
-3.4862930907696255
-4.016068326682804
-4.423749913321744
-4.750675233682545
-4.796402226300029
-4.608462960370123
-4.534118783397124
-4.073347369640437
-3.4862426917994664
-2.8107865693384664
-2.0630967321988494
-1.2151395236284077
-0.204452267514267
0.9651715548603925
1.7843764825303883
2.5956110330177036
3.5235870779020493
4.106473660175756
4.567748911848004
4.950348664123639
4.990452489224395
4.987630225212966
4.818823959661106
4.381150417449047
3.791661126889437
3.0883389020276595
2.2028452925417437
1.3805894075569525
0.2940590357332892
-0.7347346035057805
-1.7445208309599405
-2.7977450257704395
-3.5070139127459052
-4.205927217105758
-4.642812142596783
-5.02768865201559
-5.106875887678043
-5.084439740621828
-4.825062284413076
-4.410287378177218
-3.755217151452642
-2.9806101244091865
-2.082199309637477
-1.0516956840693625
-0.15400754555508003
0.8091634529524762
1.7781312064561388
2.7145493679314883
3.44884141602097
4.164624883938312
4.466658226691271
5.004199372835608
5.251077410293305
5.122726175794669
4.916366590951255
4.741251909438587
4.0190375737135104
3.267372453621797
2.753828591280505
2.165191838527465
1.5328137020315324
0.4055626545898216
-0.4558082947208558
-1.0953657368204244
-2.0086675690878226
-2.81615366497095
-3.3524973418477098
-3.716616853039863
-4.176221523100529
-4.483714737759189
-4.265418716103948
-4.3221879679078405
-3.980245725717799
-3.3454328184698845
-2.771037647952458
-2.2004316621340156
-1.2871878144802906
-0.44385931806428713
0.4546053288630262
1.2034950817472057
2.082541681751629
2.8808368139100176
3.6725577473150306
4.047536344358066
4.380815545977485
4.53990647740721
4.630349934815209
4.53470385007029
4.128624391730267
3.783961018678961
3.194866420702321
2.7669130561150213
1.9927482318441592
1.297539107476618
0.510819868502813
-0.05834905110480576
-1.0465962047152446
-1.8231188582411135
-2.4530309280990874
-2.8131434538014455
-3.3963826892708933
-3.744588342043457
-4.144129258401362
-4.286508217460484
-4.116461840938824
-3.9834568095057397
-3.7988909103844533
-3.4090601541937984
-2.988536577430526
-2.4235863758020266
-1.6903149278254943
-0.7513343582850609
-0.08783146705568483
0.7593517734472138
1.6997201903708494
2.4608873900420227
2.953715368323513
3.5070054968127193
3.949080792453299
4.422757007299364
4.569351616956554
4.613462088435646
4.391610785425194
3.8712169839776527
3.838892191216899
3.132683167560448
2.3455451751887346
1.6590444314117427
0.7311767975056074
0.04546912694719238
-0.948785763883751
-1.8561136166783025
-2.655044662496504
-3.2979195679751796
-3.8483952839714464
-4.28467996620026
-4.5219052616487465
-4.6306550993521345
-4.433829286095782
-4.1687081024751755
-3.764670874312259
-3.2202609864222937
-2.5570488188441263
-1.9487367470586192
-1.1300556854102446
-0.20852424511568643
0.7693352630556507
1.6869382857339992
2.1699060433142723
3.019244373948653
3.4192432074341337
4.08848849729464
4.355296844797114
4.3745006706836636
4.481114371368052
4.244491530951243
3.8216759842920807
3.4936006754324382
2.811572303238794
1.9775636186718026
1.1271879309904949
0.626464351555136
-0.47023066995853424
-1.0630946062049766
-1.8277427899047005
-2.792184972059772
-3.4298378241003076
-3.817390975248925
-4.246956799994221
-4.325448388225969
-4.377911599565008
-4.405054690972034
-4.2437318577001175
-3.85544308649478
-3.25428155994621
-2.640748417434323
-1.659690052581063
-0.9324172935614383
0.07899858536098783
0.9574375009560372
1.8194335916756499
2.744409257294808
3.4156678846376076
4.018995903130841
4.4138458083950445
4.940267295510369
5.014169569467696
4.841404201896136
4.610050991655337
4.33949868877599
3.7644790073997667
2.997638946249547
2.060589011213453
1.364472131158182
0.2890437120588788
-0.5646700316031185
-1.486921201491053
-2.4432912073483615
-3.1645177647105505
-3.9818127243780914
-4.321985161453138
-4.721360776804438
-4.788287385983513
-4.827295922048043
-4.698115410907886
-4.110838293584142
-3.7192775617914418
-3.1046881761760794
-2.1976540068241257
-1.2223765951147896
-0.5142677903489276
0.5026944777089861
1.554619566859752
2.617983975689643
3.2453873733335272
3.982145580627113
4.72597271974804
4.942002111309216
5.301567144768222
5.222348796879652
5.057900922919384
4.813506563300006
4.265245951626598
3.266386747621952
2.455829451439657
1.6209945491035702
0.6349745739746417
-0.5113923439051867
-1.5343092500087194
-2.480683841400103
-3.4590088439633915
-4.314943493807255
-4.739249274128182
-5.305021097719592
-5.411406826683657
-5.857999938151275
-5.588215312112667
-5.368524933166694
-4.627940950469081
-4.125786894890128
-3.220064884599417
-2.588580447944868
-1.6743312934024608
-0.6500881833316352
0.3537310896507479
1.3694574891809825
2.2667919728115056
2.840804972365688
3.6641146610805047
4.282151675082571
4.821882719195721
4.829191594392531
4.804398068231816
4.893739026563072
4.620650247643894
4.121394661489928
3.5586763470587903
2.827166916540437
1.9857671999879163
1.2225436629581288
0.23891645877204953
-0.546453354638321
-1.4064160591270967
-2.1370208065796463
-2.910339632417234
-3.508481598322574
-4.213797455628345
-4.182309855570763
-4.459013379407984
-4.245536656449312
-4.009744349050381
-3.5483217824186575
-3.0691612531785375
-2.380185510225599
-1.5307178732822162
-0.541249677833554
0.14040181972892363
0.8412226651580778
1.6972855558257676
2.238476312361691
2.9919587089503454
3.70881644455505
4.007811131499805
4.5346602135987615
4.615319106623795
4.834841884006185
4.593693030739605
4.471751771472824
3.90608452614174
3.2902932853668836
2.583052946114912
1.9420584473039464
1.092063395410049
0.06540341174962819
-0.5487269458857784
-1.3715188264797047
-2.134651421340162
-2.6880615872481917
-3.022332101654433
-3.2850280552739566
-3.7550394883894014
-3.748550979194594
-3.474045754755745
-3.246832787200685
-3.0357907112295277
-2.709222517160314
-2.0877286139562776
-1.3398594995951232
-0.7280502959607114
0.15355569714125444
0.6605941456780724
1.631042836213784
2.3263157096440454
2.936374768408085
3.4844922290344305
3.779580595068315
3.934876553423492
3.9229331433293764
3.971129119409323
3.7312737202546584
3.2697586428290135
2.662370203626591
1.9477498705516463
1.430900085836594
0.4283201018169851
-0.08799204879839896
-1.0617730416119948
-1.5088316660953203
-2.2542948994192598
-2.9364941167976624
-3.248747764568004
-3.537373663690001
-3.8417046329667155
-3.9204341626040247
-3.5725020489370105
-3.4495687571923344
-3.0326555796447323
-2.4489794369971114
-2.0181458918064124
-1.4931126102962278
-0.9327968106033911
-0.08293513710957534
0.6422399692743543
1.3507422168606074
2.184976074143086
3.05070864504401
3.3449549393611244
3.9938501704189844
4.416498811031917
4.429247670602815
4.42124722519064
4.0556561841883125
4.063115809345842
3.4991586287650027
2.888148767933308
2.2786223188760024
1.6476055018115079
0.9496513466087994
-0.06425163821954222
-0.6540701482782162
-1.3493888398176666
-1.833472173179894
-2.335926618687012
-2.6274070805598972
-3.0968659018130666
-3.2738336814118862
-3.287899808181018
-3.103943991080502
-3.0025281524062954
-2.4677035527482523
-2.378118839129852
-1.8071435890709187
-1.2548189031803783
-0.640924268757642
0.14223691112911754
0.5447172603179222
1.1500655023350184
1.8037519177741088
2.2051186839111723
2.6678662358219905
2.8602741540310146
2.9911020171441116
3.2206390247265944
3.09437054739667
3.0032838492670675
2.8882175210309726
2.771904996905148
2.2121108270073444
1.6920719815914955
1.0753261642316259
0.3845098084684132
-0.3840072566188085
-1.0145459106398493
-1.3375271467570977
-2.1987424939596982
-2.285086441467895
-2.9993398212073714
-2.973873414323797
-3.1555377565643687
-3.134073427362994
-3.016485467559499
-2.8227427567360235
-2.3982491886609703
-2.1579886290663963
-1.720122568865001
-1.1558276467620334
-0.4812222275869758
-0.06036215684164032
0.38674211808480996
1.2470368659740823
1.562500679757627
1.8559386420728805
2.074162174789073
2.524125780369566
2.78683926843054
2.7983188803893424
2.7163008421340917
2.719391232185536
2.337616480419058
2.1699523366921833
2.0768594517850003
1.815455022661784
1.3585415957388804
0.8435930457368919
0.4005000359172712
-0.20051372937376133
-0.744272219116684
-1.3415354763845468
-1.813338227421569
-2.2561245519670954
-2.577889245067543
-2.9304097207228903
-3.256764477304153
-3.0764543856690985
-3.1011394954473475
-2.6033639821132617
-2.196803482101126
-1.8289741408782652
-1.0864469442172713
-0.7424746521059622
-0.0663363350611008
0.35315170625066206
1.2360998017791953
1.7294160724875014
2.25554169936349
2.7496442997505324
3.0079381540998344
3.282820237357512
3.530646187280552
3.4800119215595187
3.2743268996936266
3.1559327274185045
2.659586510422458
2.5135639399535163
2.100435076101329
1.690864057509872
1.1057007278375628
0.3557116104559551
-0.008960938181730105
-0.6737576719762625
-1.3105012461973353
-1.9640634188215254
-2.2815657533544127
-2.452082737064543
-3.023412089903332
-3.175760131113516
-3.485446262615822
-3.317078759674177
-3.4367656439618486
-3.2860323423334825
-2.983726349959521
-2.7125852568001956
-2.359590750742864
-1.8208002585131802
-1.2347838998841256
-0.6041583290364936
0.08808344866402001
1.0347243908735293
1.6825536624077457
2.316346302584937
2.901894599663855
3.4542496154445868
3.9080080141608633
4.014886935935868
4.340640175627815
4.375446435710697
4.085118460162038
3.768387927868452
3.4284348080358056
2.7666290983512636
2.100488104172382
1.5408705423912665
0.6057415481683484
-0.07576902549140645
-1.1033909929451349
-1.628940400811206
-2.3719998851823694
-2.883306588874886
-3.548984468505257
-3.8593495830713898
-3.9434436997415263
-4.099210799486605
-3.9522481436798476
-3.82834442824431
-3.380528351377829
-2.7197936898720823
-2.02037384083394
-1.2912806797487786
-0.3714388774830859
0.4117540531073179
1.1755798647371059
2.0589758474478415
2.903446877691473
3.3735475105669583
3.9259995023920653
4.243101274773847
4.34840032797891
4.656517435178113
4.595443635964365
4.303648408399891
4.01064648558487
3.6495780302488425
3.0551162769563036
2.5299347163582357
1.741836832123655
0.6474756559276412
-0.03656461508438849
-1.0608768652630456
-1.9453971384861144
-2.7226176287295822
-3.221742356215901
-4.087672439260589
-4.286024717980223
-4.547962800939857
-4.5468405241175995
-4.580773943829005
-4.3587231530558475
-3.8295663399646678
-3.158078108269422
-2.7591266687626543
-2.1259638521846966
-1.3110295776845606
-0.4931291575240408
0.4722291847364322
1.1756550389115619
1.5848247441606134
2.3892590905305595
2.8286760222812237
3.241124287699368
3.52301644830413
3.630387397631045
3.639055109919468
3.7934044815578094
3.7305387811573363
3.3652820578069984
2.9834672278456913
2.287449250854399
1.564977041262478
0.5993563633048243
0.10208679764490362
-0.9656039828468735
-1.6078471301960535
-2.472783511321758
-3.092313193100499
-3.6738369225013594
-4.115907709596634
-4.14327703351325
-4.71530889985747
-4.43435125165653
-4.204306457868811
-3.670969658560171
-3.1459586844322502
-2.764433604533887
-2.007968780565834
-1.3394516038668867
-0.5058954856171033
0.18505636574224274
0.967510135360281
1.396350674305669
2.114070526797478
2.7065661526003084
3.133087894611558
3.2443814789063663
3.5960629753399416
3.7136716746839498
3.5243356583094627
3.4308252124968397
3.279533309067023
2.7130348845545527
2.294353128170136
1.6306738625300885
0.8533555655483349
0.3528624105983871
-0.5014195826131919
-1.2178884835983785
-1.6500407409552702
-2.3470132122679024
-2.853407128669271
-3.233879521609025
-3.4997366090515523
-3.686893559058472
-3.6502924701827792
-3.431339979388553
-3.3110855744013743
-2.9059343745027677
-2.5081334115942195
-1.8540431102646566
-1.5499960864009366
-0.83389346470547
-0.2846531137785593
0.299508414884747
1.0324900260333298
1.6549836076130813
2.1066332112996773
2.496512212127819
2.7217685970838517
3.0451440426585332
2.851917273975034
2.9690700525818032
2.9070872444011537
2.6247749994133187
2.3999773525784036
1.9493787709347
1.6881888418632343
1.2559872987723235
0.8026451343347926
0.038780814048499625
-0.483751629775908
-1.1823633206408493
-1.822049713331651
-2.0553054887276665
-2.546100448622419
-2.9060527417344866
-2.93631267738936
-3.1241625561323487
-3.021213370476646
-2.9599730295055062
-2.7614915951769183
-2.8146657610890577
-2.3916171590896083
-1.9452243725880858
-1.4538270011457104
-1.032095375556809
-0.37872348199805517
0.40022472449008495
0.9625106720771168
1.5948411629549755
1.925773378757825
2.4910214399801314
2.939586706924818
3.3231557425886553
3.1770724083255186
3.3808138840217525
3.3278147081528897
2.9035698483190573
2.8570869047132628
2.1869866161563563
1.940216403900005
1.5395541852648895
0.8499007297891721
0.22015247097142326
-0.38029010718200396
-1.052961417499419
-1.6312595077743288
-2.207273118269506
-2.7055058828029623
-2.7398675597855875
-3.1944838181492647
-3.2203703077871695
-3.0841980400784403
-2.9648270537016295
-2.5259230317788233
-2.2219948566110252
-1.8527480301144483
-1.3786381014440399
-0.9000364730815148
-0.44253131505146287
0.2481804515107434
0.8642029752962339
1.273219732057361
1.5584172631191144
2.0049115174605388
2.406020261854213
2.6381206457506012
2.812281004493153
2.8217446378174262
2.8217205620622274
2.6577620366111927
2.5460254410372616
2.348694754854962
2.166639045436785
1.7776997284178844
1.3130424396105056
0.835014361885033
0.5462652578511695
-0.11094772841861249
-0.3966626519431601
-1.0434688952280908
-1.4437160811697
-1.9268846841584357
-2.301435379398395
-2.5891002240829972
-2.655506551450695
-2.562255706543298
-2.508290778093129
-2.225371667686332
-2.160984778316731
-1.8635610603388866
-1.6092830721677034
-0.9130357845369409
-0.4561325714846499
-0.15492718986783352
0.445870471316222
0.7313681343627273
1.2128593501369602
1.6265079839870047
1.7970000689322727
2.025738641464259
2.508753842471569
2.6490777966018593
2.6937018313125867
2.26825918505096
2.294343092179612
1.7681239239374877
1.4236716197652826
1.0272753574155902
0.5636218236435185
0.15056953504674084
-0.3322320049693111
-0.709576110272337
-1.323027091216822
-1.491216784884409
-1.8728281336123085
-2.102010596054735
-2.1984986861866305
-2.2867885892106696
-2.1559301855061404
-2.040406374076515
-1.87907493088131
-1.6366848290784286
-1.311846063951297
-0.8116662682305328
-0.4676866846985955
0.24977250751403057
0.6686905493834088
1.009172044874512
1.6036468419453216
1.9678337603852587
1.961719286727233
2.2382869637864884
2.4663858939869496
2.415358016331776
2.4302706226903896
2.298981836836561
2.071652329571225
1.8157573564679899
1.3819503652237848
1.126565733291387
0.5197738197137023
0.1346479325635263
-0.6470595748391909
-1.1098822428495652
-1.5758363349953388
-1.6422518410527003
-2.1162776880040974
-2.410377404864671
-2.438331216731455
-2.516888663472092
-2.6640543554198457
-2.2116355901786577
-2.178425649744814
-1.9003495321874688
-1.8690709422917224
-1.481589287558779
-1.2321607119015807
-0.8301641758349109
-0.6160662664822969
-0.05222846097114778
0.6153504162162394
1.1528335008293775
1.628157290474533
1.8567999388735223
2.253123270002581
2.685785149520649
2.8056589722564036
2.9779109327383555
2.8124023024935068
2.848410826571456
2.735369932255356
2.2112114864130783
2.159557235032851
1.548666839929054
1.1301895217718296
0.3168938066152038
-0.019604600258253974
-0.8574272745218335
-1.1193406530192083
-1.6124861154955166
-2.2240959554920563
-2.585872187302923
-2.9409222511843653
-3.0851509551206004
-2.875916938114948
-2.9064195699750948
-2.56464259579022
-2.50633713147405
-1.80070801485029
-1.3238287853396755
-0.5705683061116765
0.03931909455963877
0.7526453906724939
1.4623802692380081
2.1753389682109945
2.7868071362440467
3.2349999231472824
3.5143709373358427
3.794186727512343
3.7756405997032982
3.677151335337768
3.3375927566160852
3.0959794010344464
2.446514430358493
2.055124660369123
1.4583115786522287
0.7227790720288444
0.2919793301059154
-0.5629292706269848
-1.1951257888657534
-1.5882200279245362
-2.1710675650985025
-2.522343580790586
-2.754134014438977
-2.935653195275148
-3.138160621178331
-3.1995888860092374
-3.005331085219657
-2.8078863289717906
-2.2301784550088266
-1.9398460458641982
-1.2474942415399362
-0.7601178722809725
-0.2489871961539041
0.39652146696738494
1.1854367618164936
1.8763799691524332
2.1795845501445426
2.6498310035590897
3.1728255519524686
3.4178118011349583
3.1420156459315036
3.422826623163868
3.329117022921941
3.215648746208435
2.6216248016516395
2.3686849576317965
1.694290364003713
1.4076037226512448
0.5800198326680276
0.1007544660518969
-0.7357226418793832
-1.3859771105093448
-1.8523820349651783
-2.407110549680432
-2.8194284218797154
-2.888419120751008
-3.2533422410952806
-3.1745082649420215
-2.972209964465383
-2.635429069675833
-2.5771630856586465
-2.116874739578302
-1.6667614011755305
-1.0082431538223315
-0.4057151481613994
-0.0015668642405062966
0.5964006356857113
1.1732966656532913
1.4687579828379478
2.0142614455238808
2.3107036073698546
2.633609949509195
2.5488162165753625
2.926332698023912
2.746036140142276
2.3878544709784024
2.4585906610699158
1.9859549418108293
1.4996277592948437
1.000195609308734
0.820851309218
0.26460690827029687
-0.4315654145280331
-0.6751628645733885
-1.111088583527963
-1.5843327187972076
-2.2364053629553347
-2.4431552973650774
-2.929917672927678
-3.0306341861903645
-3.1304366045192626
-3.062229353135095
-2.6794102286830657
-2.714830507044876
-2.3939157648287863
-1.7837630145291705
-1.4295814006474192
-1.1471327082765244
-0.4560625456170553
0.027312431989501562
0.6120820887495121
1.2432218721693984
1.473929216959648
2.2668433201449583
2.827284640983008
3.043832035226401
3.457160078302398
3.6120095680246185
3.5144832720897106
3.510573044458355
3.685228871295957
3.397981039987748
3.261616553207665
2.8096315037885162
2.2229044995834033
1.6705770185705477
1.1881567456212587
0.3586826847549557
-0.20560199711595747
-1.0778356960289504
-1.8787397380122903
-2.342162233017285
-3.027113957970775
-3.651505701934332
-3.8014858773375164
-4.000317878745774
-4.287704206927312
-4.1887344041040535
-3.8824332113806124
-3.6052577494145615
-3.0247487047190353
-2.440580277855789
-1.9183300463470545
-1.0666593295953057
-0.5089250771945947
0.5234212375390876
1.2413197738831399
1.855913457816962
2.513598271136126
3.1093310667666416
3.4608740162610565
3.615981577348435
3.850281890989039
3.8528367376305197
3.885139903889116
3.6906402118586144
3.0814828546438915
2.7777027807990984
2.174714792661285
1.3746699893445102
0.6274380098258716
0.08425804273935353
-0.8068264026824702
-1.6093540536264077
-2.169247716800142
-2.6949554222426286
-2.913210876889245
-3.489547773986098
-3.661442376386586
-3.6995209816714665
-3.5606278853870394
-3.664136426185376
-3.1731484323748744
-2.818699428066921
-2.290327320511273
-1.6105019579858277
-0.8832203387491354
-0.0392659099103132
0.4233672783230966
1.0594757472665246
1.4835767135396465
2.1884905658499276
2.5296103303105886
3.013067750885814
3.173420743554997
3.287394816440619
3.071386854647047
3.1315002540178805
2.752865917155466
2.3092828823734872
2.1228698753914035
1.422224770774551
0.8675918173256182
0.3811133412458444
-0.18352332965804966
-0.6956614366450369
-1.0578491106087964
-1.6162271983008285
-2.0079701750821837
-2.499570794898156
-2.8290610181501843
-2.73285420855626
-2.94628287488854
-2.7436143515147102
-2.461735946063306
-2.1112799474530637
-1.975916913013073
-1.5573501584002938
-1.3353346886170236
-0.5570946558119722
-0.2577517767437503
0.17375249448333457
0.5844379083092673
0.8786613013703429
1.300715915943871
1.5160546080009147
1.6477345177606058
1.9220632990430888
1.8884578252078312
2.234232788211567
1.8802635890721546
1.9034050311362078
1.7009473256854808
1.3835747027777472
1.0032214094318437
0.50965559297125
0.18851029012974277
-0.20396063527089572
-0.6853169581611809
-1.249420887862526
-1.639469700228715
-2.237491396108203
-2.3483358092034354
-2.6794686273729234
-2.57332868194599
-2.874469387224258
-2.7363996987061894
-2.4151407612253646
-2.228929752840626
-1.8376977917180228
-1.49674857558855
-0.8918605883970452
-0.4253420089922797
0.15114986414419296
0.8456608704366366
1.3972315645326143
1.6781182610173166
2.3032113674264365
2.4807594770317656
2.7123470389337845
2.7330940870189995
2.8507200384637055
2.5612988736840783
2.1058912819729207
1.8897716592834408
1.523905909401983
1.1186398337639734
0.5469290578108731
0.16555660399426936
-0.24148294736897385
-0.5073715127384446
-1.0525372550826961
-1.4310579127621694
-1.8936349692628416
-2.131828677028625
-2.4311849509334613
-2.393120467131383
-2.475977504032918
-2.5865524723631963
-2.2897604786758357
-2.144150586769076
-1.8371559651093599
-1.413477436502825
-0.8087418965172106
-0.18738562812910278
0.23392362842412062
0.5841040709491978
0.9979078175472353
1.377716980265423
1.6685562056500878
1.8743742630538567
2.0952660495254083
2.1413786572825995
1.9056832127979748
1.9447730191853014
2.0311922913512914
1.5928034981782988
1.3784224814489126
1.0544477789067521
0.8338350835934504
0.395012245644614
-0.00881462760664204
-0.5022262707271715
-0.49187579820334865
-0.8022177208702669
-0.8435427299043512
-0.8703459600592891
-0.933497687789298
-1.1816916175173986
-1.2767440240059547
-1.3289847081245045
-1.332342173862385
-1.1985096488141036
-0.7706597700762294
-0.8163831598239357
-0.3960902233803663
0.024918989264207624
0.2367940893159972
0.684524434477664
0.873020819171288
1.1800735178165893
1.2929263707759395
1.42818385617019
1.570148828568442
1.4780598837013332
1.5954671497917279
