# Supplementary material for: Enhancing spectral analysis in nonlinear dynamics with pseudoeigenfunctions from continuous spectra
Source: Sci Rep. 2024 Aug 20;14:19276. doi: 10.1038/s41598-024-69837-y (PMC11335974; doi:10.1038/s41598-024-69837-y)
Supplement: Supplementary file 1 — Supplementary Information. [file 41598_2024_69837_MOESM1_ESM.zip › rawdata/1D_Oscillators_signal2.csv]

0.14468498406861388
0.08274284709241898
0.19615474214706402
0.07523996847658078
0.003271421339084396
-0.08161429045752977
-0.09002913601751518
0.0684628195242366
-0.10306083680064977
0.11345212609069864
0.21392938174183734
0.16435016220901372
-0.0743540404437037
-0.2209630378051527
-0.15593114321157903
-0.3939038989645953
-0.10233059150130193
0.13966188770011206
0.0524614244303718
0.4540652675482332
0.047688018360497963
0.1518537570285889
-0.26794529458740735
-0.243085205715091
-0.1727738855136774
0.16231950672920528
0.4116893250990375
0.35255931171191834
0.19428035877891014
-0.03534531085463073
-0.1952315427258181
-0.3172155935176838
-0.24937046071769953
-0.12263369963905428
-0.0830310058927832
0.23626543610144302
0.01783988558824487
-0.021090092498133612
-0.11696228235592582
-0.08118197074476842
-0.12654925067194034
-0.09052249397626677
0.11581138398358368
0.028442607884771404
0.12815217671681112
0.17701370893603158
0.07096673911490058
-0.22233948444001067
-0.13501015706925484
-0.25795502999233055
0.10313652894626724
0.1227676373375285
0.10835315504828097
0.13674092622803435
0.20990146000112542
-0.031569906563726796
-0.15954375193247447
-0.35274774241350293
-0.13942108431171243
0.12680991165425315
0.3256653435108352
0.4775470957029323
0.33786970359957225
0.19423040717174606
-0.2068835103265089
-0.4124551720310924
-0.2705605988438186
0.04661831488438044
0.11198797690029136
0.27682473600442575
0.2252945135391497
0.22104551004396783
0.06674194253412305
-0.3005514005949189
-0.2608042679742569
-0.12701273492562964
-0.13310508513875668
0.014307459428870482
0.12346041705797854
0.11952256822116855
-0.04063280571989859
-0.054876014318630734
-0.016152570963137103
-0.266498089478366
-0.3710192315272376
-0.1550362719061142
0.2960905955041957
0.34193119935029354
0.09720014636573956
0.11912428930479205
-0.11626867449531864
-0.3471041606077642
-0.38117075154970315
-0.16559974987513892
-0.01889263904711707
0.24872532360902924
0.31464396951276347
0.2766190210000523
-0.15163232783004874
-0.0846240733609829
-0.24212819313261433
-0.019118957044210544
0.0077619935989081444
0.22153488844191044
0.2259368433447043
0.26195389825146725
-0.2913141588892441
-0.31165219653085396
-0.3019378355391437
-0.07254029844346552
0.15782589036103445
0.13578098086979995
0.28797928145227064
0.2448667031368052
0.06460571377507245
-0.379299162270351
-0.1773467897316559
-0.3171597649652321
-0.17504920036563848
0.19476000189293108
0.30518843701672704
0.09645365079466711
0.02935505183495432
-0.3582733108063797
-0.34418237928649176
-0.1433283063644407
0.23835161509749356
0.4456017633887155
0.31675205616404256
0.229439806603428
0.0021965894413913424
-0.12276881414049956
-0.3431441077691263
-0.26675035470768543
-0.022514253847782738
0.12649863238583636
0.3319822569420595
0.06460910090982086
-0.08949651205198172
-0.18153292647228042
-0.3951182640618459
-0.20511595074892605
0.17272325250116646
0.2688500983061052
0.5535926760911689
0.0750702537878975
-0.19429267922420507
-0.07280975767652527
-0.16477564755977717
-0.05888198468249656
0.02270906955281153
0.18882395498159746
0.16997940742748835
0.2860478736198283
0.07588469318923446
-0.266873707511904
-0.3421302325705108
-0.12899041369628744
-0.04813252590959538
0.06855870928120737
0.1768985449595927
0.33539509726858935
0.11468996541812174
-0.041550641410971624
-0.19344303907062657
-0.21193245542991268
-0.26347752280098063
-0.0975501790641476
-0.025825823903622702
0.11075113403408546
0.17808562506015096
0.042106859010868206
-0.027588841137764067
-0.034994990580238874
-0.2216417190033426
0.0547410140985955
0.07627221956782183
-0.03289655073267739
0.06685992831397292
-0.04541968455443855
-0.16389147709529295
0.0041425383814646805
-0.2600258975057609
0.11830846559915642
-0.025729686018614823
0.03299182940662492
0.11086026440671706
0.1535641949649754
0.022577665677172565
-0.011668214924858776
0.011539132218745474
-0.25852102623469475
0.024801837156146485
0.1367311940690067
0.03849704376003145
-0.05371881249249061
0.21058437712522482
-0.1450721480715435
-0.021690618216143626
-0.18176232286178534
0.060508080670332184
0.07807704021790504
0.10144667029094662
0.1893337482775193
0.029667995900509073
-0.1563203431568127
-0.1699308383661514
-0.14224955940549652
0.14034958100157852
0.13671799675714494
0.26975738390603865
-0.09475915392442316
0.14759546359749498
-0.048588974995612905
-0.23153668007370573
-0.05714698636397919
-0.06137564083981847
0.15304168459632617
0.18114710090076075
0.0801468119996519
0.0535770030310191
-0.03735831274589575
-0.1942546794827542
-0.4338579038057159
0.003486115797667874
0.3350570153848341
0.2407365018450307
-0.005537480157653041
-0.19084446139257816
-0.19997616123265227
-0.08978805735377346
-0.11994321406420322
-0.1656634260694852
0.20408286705683915
0.10893282554780537
0.11637262663908746
-0.19120977081811455
-0.18644026918774137
0.02521830990983738
0.1448737738541227
0.2441702473140906
0.2682038956270543
0.24036450710171126
0.029210812164438833
-0.3541794318421813
-0.3192567632771807
-0.37938648223971927
-0.05772434153098879
0.32860001116981963
0.0969308830490627
0.29541000239542337
0.22143558869381458
-0.1323991440399071
-0.2535739938965499
-0.32525856761952565
-0.06290535300030228
-0.04414476133206466
0.4341345326481198
0.37536574866861605
0.29727332078790736
-0.14034804480331853
-0.2337073645837748
-0.2025790408528137
-0.10153927649540309
-0.06047636357354456
0.14409103956237562
0.19775690331501328
0.052681249961050614
-0.01720969971801275
-0.1281263104759642
-0.14352409422271895
-0.17456057417234694
-0.1417577183882096
0.07277936954738021
0.05847302874788426
0.16374005980699138
0.11059790824900173
-0.033745274229175164
-0.03846362916259273
-0.008728453860154532
-0.06609425076235144
0.07690289309794714
0.08109364071664675
0.046917461426235894
-0.13335286818705805
0.029023729469602747
0.12552597393267845
-0.11974389767849726
0.01640090194217947
-0.11069230173724864
0.04057216694497706
0.07089490494207626
0.06792345281887671
0.06418868588983619
0.21916848650801005
0.010321207106930966
0.09070021055271013
-0.00826698618389468
0.0626707715168546
-0.13241035501790357
-0.10825076182531208
0.14942914801465065
0.08383771421908018
0.04638490327544488
0.09796733413139178
0.2150271004054897
0.009104400225165581
0.15551682581809798
0.4297446187311237
0.25902206802918126
-0.04438040571248473
-0.17173525937625875
-0.3789605344757324
-0.14471510216180106
-0.12653594536424564
0.06150237392798456
0.16140754784278133
0.2651471487908682
-0.07180424016838569
-0.01887502005433503
-0.2588182238716821
-0.059020015489096744
-0.047809634713589
0.17681502283623132
0.43077546360499275
0.2884867666755142
0.17669340643497058
-0.019740426380132042
-0.3285268081162601
-0.4256658993669202
-0.07894044323029172
0.06402124397636948
0.2757423219788273
0.3375488528772643
0.2706891876460026
-0.023437725900940787
-0.1059697988999311
-0.3008154815794814
-0.25113112382918884
0.04736712349109298
0.1483127896209482
0.5871058855503037
0.31079973238353437
0.22962624056106856
-0.31031813432600885
-0.48230372076093964
-0.3064159288048755
-0.08681880323500453
-0.029004807657056625
0.31241235617449764
0.360081947725388
0.17362444486411294
-0.20669216967335924
-0.2968145448668668
-0.40609246755880296
-0.29437554396493104
0.08093285515945997
0.46531914526956875
0.5417417088145285
0.32083977916308415
0.10308075278592159
-0.45532906742675316
-0.5588437273768632
-0.2905602774476504
0.1623489102611751
0.3799152162403995
0.683783245693562
0.46320041919277205
0.033914921369365615
-0.3882947227077746
-0.6076676136515952
-0.4357394716397435
-0.04274479471564244
0.6982832191105774
0.8257855548063889
0.3853864628626297
0.030812387294705125
-0.38824999110711006
-0.7921563088071802
-0.7169172538572575
-0.21092610784080107
0.3441476217184165
0.7581837300920081
0.5219176569817707
0.11457785312451269
-0.2030282468538804
-0.6607505786292426
-0.46944490718579907
-0.3964282508724313
0.22988528607666753
0.9222985807638127
0.6560110651082679
0.3856425558195833
-0.2680895014047995
-0.6241040727621818
-0.9618673297445938
-0.6260483021840327
0.04167049409946803
0.6204330806309946
0.8554270075333137
0.7463339200910516
-0.11650655327155669
-0.7149863137030809
-0.7897761459115239
-0.7788371683029756
0.0049520718949332965
0.4772130302644102
0.7695869107440004
0.8250091593884585
0.10623440127600939
-0.47643298604562534
-1.1261766712829608
-0.8897599496355756
-0.3516889507579322
0.5206056155226256
1.0396318967469507
0.8206691976907429
0.57722226577698
-0.36927303423032165
-1.0250168225228808
-0.8753848503680656
-0.5071585784911877
0.017669249163225847
0.7715764423625142
0.9160308514879029
0.4513594588762955
-0.04701653477700682
-0.6466339205882002
-0.8201316388607824
-0.7461764900816921
-0.08650576512042986
0.34705170052850354
0.8077101617194282
0.7607016515410236
0.1441635371789573
-0.21523568611147842
-0.5835118424198511
-0.9873709333483399
-0.3198043821659261
0.15796728331564902
0.9755436842581757
1.0671597822888614
0.5764159893677389
-0.04617904155399505
-0.6704044746108988
-0.8581202825810917
-0.5854185255831968
0.07365250322470021
0.5833712296974513
1.0530492358474453
0.8493939113585021
0.06932887810816539
-0.5505005945626381
-0.8906668046622093
-1.019358888009668
-0.473553481182305
0.12952088021209246
1.1089948894803925
0.8787551825498425
0.6374673601952908
0.042206513637382065
-0.7138079944588769
-0.9204958897607887
-0.4884236386814862
-0.1390405972095292
0.553608263039156
0.934893613850259
0.8861210462658686
0.37531207222973195
-0.517973936791559
-0.8588426757385157
-0.7815724050790309
-0.3759528767849893
0.23702354041402876
0.9488271962196947
0.9234886429706984
0.5416076475938222
0.13275111354350833
-0.699104832336161
-0.8951274440539787
-0.6574589420917818
0.012655878187640072
0.7189254738590252
0.8534629758710546
0.6736140491570449
0.048122062105727004
-0.6090961612997489
-1.1108496822427278
-0.7740512396697018
-0.17014612656032158
0.2078219480378492
1.0569739082666332
0.734291078509003
0.3003810105452628
-0.24921368153223591
-0.7691768774103752
-0.890575928586834
-0.4065510594480316
0.17996973075820738
0.9653452620514734
1.0274966283005076
0.6532127662700785
-0.07273586713331538
-0.5701592976579541
-1.0682493342683408
-1.05345695536997
-0.29533911794896334
0.6560461547446931
1.1129472911620866
0.9983962405622807
0.19153295641209672
-0.4491247949406363
-1.1662344526445725
-1.0385939001168136
-0.3837970817876171
0.5748457574040506
1.0373606709401697
1.1664697087575022
0.3282493811563578
-0.5591586520637806
-1.0876345335561994
-1.195594976755266
-0.6880407457563961
0.3877822748165596
1.1457260559600169
1.0886856917973806
0.869135858439291
-0.11216260826059928
-1.0241678128420286
-1.2300827311771294
-0.7172681626811066
-0.10725464205470961
1.0692396279918197
1.2572490000230265
0.8564884973239729
-0.09367191991289002
-0.9463080671182843
-1.4204514943543818
-1.1335783640573478
-0.15196598456413016
0.6013860370387792
1.4508651426850232
1.2418453781903516
0.4742588685981742
-0.5174602858514603
-1.4105794096010402
-1.190006596133348
-0.6246015420616449
0.3316682924889816
1.2720843572295017
1.5825468549942037
0.9246112408575266
-0.04205790069189619
-0.9231920065164044
-1.4376681449947613
-1.176129751093725
-0.13295065673042875
0.6735976162631544
1.3741052664089122
1.1816028848640003
0.2784638148639692
-0.5784592971256025
-1.4250270387911812
-1.3336044034160477
-0.40163478576975736
0.527897500670287
1.2093922923611653
1.305942116961648
0.5142266195966203
-0.4392448592717257
-1.0774857066593573
-1.3217826217539346
-0.676946122958024
0.3188963901666395
1.1842051904692734
1.5919665575614879
0.7824625049789242
0.006255273599264366
-1.1863061958104235
-1.4155421440674345
-1.1696615844576714
0.2746689532932562
1.2432740798178012
1.7250139750296023
1.3372456744760013
0.13781231934484364
-0.7658135083370473
-1.6403706547876509
-1.5281607026452706
-0.20742504128806258
0.7570283854885598
1.5660528757745737
1.3861247262759389
0.5682860654675034
-0.6595846870593792
-1.4192516814244955
-1.5205533162100144
-0.7932198975990528
0.5632558060141247
1.331289178568965
1.3635959993106477
0.736457142074307
-0.31005646587675484
-1.2039706625851994
-1.543027164163783
-1.0365074143694288
0.027394077907687782
0.9481852719647001
1.4124881186485863
1.267123733932635
-0.00663728954818027
-0.9822994234691275
-1.6464796852918846
-1.3372564012557273
-0.3641899647316261
0.8051183099306816
1.643199551691873
1.4224223462257461
0.4692337623447059
-0.8294088922541124
-1.5714163748215362
-1.6710142710196958
-0.7599714984960764
0.38181138882968924
1.4557345876670869
1.661225062303103
0.9688191612009066
-0.29119482229988763
-1.4399002637823042
-1.570533739191846
-1.0918803800196986
0.08284478083893215
1.1889444545621464
1.777765017011471
1.3360173342232395
0.25223118630146624
-1.082182026427349
-1.761412454694499
-1.4412149019987217
-0.3120017716071985
0.9122311988838754
1.7427368146588824
1.4149134734558177
0.7165073771341597
-0.5871274118817806
-1.5960582231252054
-1.3907267451877552
-0.6777676937068223
0.3676251542619983
1.3701821214721954
1.3971370826276186
0.9522598870294395
-0.34671373795088534
-1.39367393574654
-1.568874053314423
-1.1681571964791078
0.14929706230346196
1.4549391992132903
1.6812648456429207
1.0157370549896068
-0.011445578918955267
-1.1442075776628347
-1.7372174050659261
-1.3685790749104592
-0.4314411895483471
1.1924064841922983
1.6508119954776315
1.4573688142996397
0.48662894336285795
-0.8660202797507007
-1.775891255342148
-1.684704861949173
-0.550751639666265
0.7698936566604128
1.7565022356448199
1.5750576184846947
0.8526516051465859
-0.604092403647129
-1.5627999207967167
-1.740888184267341
-1.0571420917838246
0.24150995742051987
1.4677463249458584
1.9630714545920207
1.171524966938142
-0.1701751921860369
-1.2851005766305843
-2.039469067612584
-1.625329178036223
-0.09637114893928382
1.2003401632076625
1.9535838392210036
1.5904375459873477
0.4521476316167216
-0.9780624560982029
-1.9368665803232714
-1.7716832010960077
-0.6253722777848956
0.6457021885143455
1.6661291150278978
1.850358998540355
1.1131151597573004
-0.6095501858114483
-1.539886720334598
-1.921021204477487
-1.3095547826226077
0.2148871546870908
1.3648059065568627
1.9477999312593153
1.1673050799744575
-0.1075889483488491
-1.4886689023620214
-1.8195533411933262
-1.3657324504378658
-0.363831181773146
1.1448558191267864
1.8928386025101016
1.4288326717725268
0.4114765277035384
-0.8993027511627574
-1.6302406130705296
-1.5572279002479323
-0.5096810593979006
0.6257478434424497
1.7570473677635592
1.6826549084094236
0.8775103816701745
-0.4608239840624732
-1.666648749648621
-1.8085133110204923
-1.035300318749526
0.1861567365187253
1.3902133891886632
1.994017332656828
1.3073558113557697
0.112698909415524
-1.2690395242630468
-1.8463700771619487
-1.5884048757222502
-0.14281094401019667
1.258673678279314
1.9458331053298081
1.6147359863324169
0.48502803567757113
-0.9172029343244035
-2.0038608055320806
-1.6704540692475507
-0.7822676791179997
0.797030567125278
1.6016473622165848
1.5647405678439865
0.9180101323412755
-0.10440143925180198
-1.5692379598382897
-1.87672786119797
-1.2148401955334382
0.04364286409124719
1.0650011407318947
1.8909691690489605
1.3544425337804913
0.16445689756390322
-1.133339712474576
-1.6831831092772336
-1.5461164424051066
-0.4120940326342919
0.754318929735364
1.6775728268420051
1.5180228043477109
0.500476727704013
-0.6611571067750811
-1.6147532736561143
-1.7307664637121123
-0.87090523134392
0.4848613805563964
1.5370251986614647
1.7849591267703095
1.2646804431896368
-0.022617793467266917
-1.6085727042805504
-1.666393561914023
-1.1833956913332773
-0.11074556908433614
1.2530125138103148
1.6685335320133357
1.4444089455321698
0.19709416319641404
-1.0934169655885408
-1.623310321128971
-1.551315590915035
-0.6183449018851028
0.604725856625542
1.6196316367695853
1.5266165005013508
0.8681278836554077
-0.5288864812050704
-1.2904883979126587
-1.5356439436465263
-1.036675475345117
0.1918627704052907
1.1555655610631115
1.451919292134788
1.1632466702126167
-0.08918096736000085
-1.211761049869709
-1.7460637728863067
-1.2675938320084783
-0.19128360601358704
1.059281144272099
1.9049076051514893
1.5097052146067647
0.4641625594955512
-0.769682760343273
-1.7204508391297462
-1.6766538480232323
-0.8906393613648249
0.3819265961675917
1.5375655376145874
1.602438962857919
0.9231630694078364
-0.2628003608605316
-1.5185863234977386
-1.6942231295566617
-0.8793680743155836
0.15006379453555496
1.0637211475409478
1.6731953001121849
1.2279588530116723
-0.04237032269070232
-1.1708366560940942
-1.8294942703781518
-1.5280223088761866
-0.20065807520276358
0.9101472575877145
1.9306689815056415
1.381319037079998
0.4822340941056795
-0.7820425131527657
-1.6822578984838226
-1.4910649707560526
-0.6496194504326487
0.4715568185564799
1.4650345069191235
1.545803890226823
0.8276575501364066
-0.15242176337732655
-1.31170681379377
-1.6738209072440164
-1.0603192948196958
0.07499475619049877
1.1364058332410438
1.5318277520839374
1.063142940570437
0.1670451633969406
-0.8341352989318742
-1.5999596918110637
-1.3386414401859006
-0.32880963056572887
1.0029762401957851
1.3607570561240694
1.3263289408870007
0.4266215426127033
-0.7227300700102165
-1.5673889651190591
-1.320759364490301
-0.7802344833383431
0.48629702998277063
1.2166167050271481
1.3369269242210875
0.6028506253607416
-0.3350083446807405
-1.1654967355413646
-1.5634560057696358
-1.018171177143048
0.04966866722586895
1.2709433342312582
1.343949309524916
0.8632801821208373
0.17495282600024897
-0.8311186210615739
-1.3092346271735649
-1.1532312245937288
-0.03786173005684679
0.8832393243077754
1.3345849113909451
1.3641154761164764
0.3743991847323518
-0.6479916689511651
-1.239254405317104
-1.2928125378585875
-0.3588979357855224
0.3580678219908109
1.2563106426392343
1.3874232575423682
0.9350527026765595
-0.3104929000264395
-1.2335688287355753
-1.5916374063549348
-0.9881347485794428
-0.06672977111871141
1.026024820217783
1.533284281294511
1.0296079884274332
0.2022324872954746
-0.9069146140521654
-1.4259948273313734
-1.1411432537608759
-0.33167568135264436
1.0317336202745944
1.446673488294358
1.278424655566634
0.43080089398131094
-0.6774799461626586
-1.4591124226802286
-1.3139986933294658
-0.46183920847667553
0.5221788180860918
1.3618339553375438
1.4224298839209077
0.6654156821146362
-0.5045403554058769
-1.2962621136587842
-1.3585697787363586
-0.9926575676282969
0.13095322317678793
1.1635169969601256
1.471682238591233
1.2218406874776324
0.0389177107995483
-1.08958282855991
-1.5095600714613
-1.3743339449647214
-0.3393334961670524
0.6797916270480068
1.5271876584118351
1.3940892995941947
0.7520766223961222
-0.5553890694892136
-1.409221790046184
-1.5975993818774752
-0.9079015146305088
0.0999824309477993
1.2426009456113638
1.4987267348680613
1.137948133800914
-0.016366559059318345
-0.95744364117002
-1.5057359550003513
-1.0598909913908579
-0.10920528166791736
0.8988252749091306
1.5268630628424882
1.32375678250184
0.2187342749004591
-0.7611939745772411
-1.2478801021779757
-1.3788151353168083
-0.6496797583453411
0.5576286291199155
1.4181118221571343
1.279792123892267
0.7835243507388245
-0.30085478161132667
-1.1869317313872543
-1.4841234859463568
-0.93127016977168
-0.10837526906103757
0.9886182525444497
1.5204234394572211
1.3506684031110858
0.25741874070148424
-0.9325722928443931
-1.4877693413350628
-1.354849998127852
-0.6121631110555519
0.6342754573464963
1.4081761645352064
1.420761732702173
0.7345900275558644
-0.5127482091234192
-1.1411103724827216
-1.3746572312893326
-0.6803552688295719
0.1913229584169054
1.1742905775543075
1.4349249750987334
1.0716323264606666
0.04067548980404674
-1.0389759239661611
-1.374795933453016
-1.1648333209909318
0.016791534341282582
0.8659210652314964
1.370911274039478
1.1994433029361913
0.35191827578383306
-0.646991051346206
-1.4568852699070172
-1.3837645431297212
-0.6761731042796846
0.5039338035707687
1.3346556183554223
1.4362605946072147
0.8678097384455689
-0.24228230527720152
-1.2323995259768776
-1.4568470035535281
-0.9170472131645031
0.21517921433923387
1.2730156296323352
1.4146249554414099
1.1625892436551872
0.1487897884475512
-0.8435482933317116
-1.5458811915048518
-1.1735287044054719
-0.238374109417928
0.8356753895706901
1.4320909749582156
1.3074526826124953
0.44730712926832483
-0.6048350205644809
-1.6406845866574602
-1.322908494584105
-0.7291333162192034
0.5549022289372417
1.3446369973084698
1.4959513536527929
0.8053709779392587
-0.4203479773437668
-1.2483659119954167
-1.2533145538671926
-0.8473342462375814
0.11179812405826367
1.176407715747498
1.2571243262265976
0.7133297461152579
-0.037216496628330806
-0.9197356872847895
-1.4239507780383958
-1.0071020077206425
-0.24359253320041352
0.9348226105963364
1.4099400421265318
1.170311580552182
0.4612951118077012
-0.42924403793237303
-1.2435205501190254
-1.4430406787665486
-0.7510384468343858
0.24339272028521008
1.2380081707585373
1.252838788119237
1.0271004627930242
-0.0989436078634333
-1.0246691481057157
-1.4362032420355697
-1.1392266921087741
-0.2581000419215985
0.907845425775674
1.2265934876948554
1.1836582635499213
0.23769955015057792
-0.9169331564756992
-1.4137857494360764
-1.4258814242028326
-0.4658268984320572
0.43222761601395576
1.1260326422265776
1.2835565215488098
0.34084080537771655
-0.564411203712519
-1.1869165990059496
-1.2984386330693398
-0.45168936404576976
0.5225392480031591
1.2770340500070572
1.4076735329556516
0.7035385259209477
-0.09198247083136975
-0.9810640626036512
-0.9927457051660804
-0.7510762457273263
-0.025341825057776178
0.7963909815554846
1.3295143446517481
1.1213754704639538
0.3293987172756402
-0.5913327400454285
-1.3827949572752767
-1.2978252032583926
-0.6597851671857561
0.5337091221964606
1.3963651928290808
1.2988255146493537
0.7104040719670205
-0.35062619585478966
-1.245924756662516
-1.4719784539347764
-1.1833952954109241
0.0652438504252395
1.168133034778286
1.5431134130618605
1.1987181040119999
0.12288765269542071
-1.0234413016724517
-1.6731335101492553
-1.21185584125068
-0.24025217051797704
1.0453985697601251
1.7402007172364224
1.4484533938737523
0.37162002365645896
-0.5969585636290209
-1.5271172600049292
-1.6992342647106073
-0.8330304900791201
0.47021295941631214
1.5557684105008505
1.5344375687294873
0.8531613125302087
-0.23435137353141017
-1.0943198448737244
-1.7322555824889536
-1.090714711428564
0.030303934766067502
1.2138735198669712
1.5295141505144976
1.2443937876491271
0.35795867754453053
-0.9697984758137979
-1.5746554819806284
-1.367893209318752
-0.47764804625092977
0.5497759697522543
1.6340465989802464
1.5700710474936082
0.6757826580489383
-0.5532551682564794
-1.5697746771714023
-1.5503838379848287
-0.8051526239203757
0.3647391308885359
1.354387570019555
1.6169502435830325
0.7713957997020727
-0.21987738674131674
-1.1896929149916866
-1.536805064172377
-1.221321791475017
-0.056343737762844535
1.0941774580362988
1.5161052876719232
1.2674734252470214
0.3592201922367914
-0.8676155444270702
-1.6050136987628985
-1.4292526684255153
-0.46122057962950586
0.4166625704443171
1.3269271515958407
1.5122639604561299
1.0746793366975966
-0.2142857825864296
-1.2500382875243574
-1.7409697945460725
-1.1677683915375239
0.27124951477376436
1.2412505758991275
1.6699508230812479
1.0979648980002001
0.10075435176784703
-0.9930230044652856
-1.5831805244093888
-1.1748046666441905
-0.2438962636243355
0.9154603547496164
1.4759041104127253
1.380087015654001
0.5185831289070856
-0.7448147635919925
-1.423425176014441
-1.567191744120135
-0.5774445583397216
0.6166065891988531
1.5705941658470028
1.6671347919063146
1.0191198333762563
-0.48806577482722985
-1.4483219352621255
-1.6857907390009539
-1.1376728481894343
0.0944565335501232
1.408154485688275
1.661841117284295
1.216679579527556
0.11461297901295298
-1.176639814938754
-1.8583639372570797
-1.1962537902186514
-0.374434566111707
0.928175473733823
1.656171222552361
1.3800542916171201
0.5773602350024287
-0.7317611524457124
-1.339701224258576
-1.6406273933672086
-0.6337182294494994
0.4711342052272994
1.1347614463977722
1.5718383234657758
0.902281889571192
-0.38814989031794667
-1.133103067986067
-1.6489876980241347
-0.9868427464146717
0.2037782246319787
1.070487663344704
1.6760280259445388
1.0455563404552433
-0.16025264620579113
-0.8371017254823984
-1.563225245021526
-1.2678069127347582
-0.12073174136598837
0.8178369820343868
1.5345446385412345
1.3985108922992755
0.4985238536295098
-0.8314637036161151
-1.3536695843266269
-1.5020727376699892
-0.7727740626046012
0.6006082789924513
1.4269251218132473
1.6731997924851174
0.9629894858466717
-0.25411394860033854
-1.1659023992806148
-1.5826768195630738
-1.063327043859424
0.06483766563781784
1.0672155182088843
1.5616943975312942
1.2710336350259428
0.17812513639240685
-0.9969499477154473
-1.3371448871800071
-1.1795834621125518
-0.3335698504844239
0.6558392717101792
1.39050633933501
1.378495945282846
0.46831965886392035
-0.4465663800598343
-1.1762356376660708
-1.5031748521218289
-0.9339320562756004
0.16933525284924833
1.275543698348822
1.7961916840741445
1.1754645464114903
-0.10716790170780088
-1.0809437077103898
-1.6095593208448649
-1.384354125839754
-0.23683967028379327
0.9283211262758566
1.8616668840772437
1.4548142761558989
0.32205385958982
-0.8737428383807084
-1.7174330496113404
-1.7128570406103962
-0.8244100250206547
0.6413644631903811
1.507235081604464
1.7788656007716503
0.7745424202629674
-0.6728688910619474
-1.5993950654553883
-1.813654892638398
-1.1793950603989272
0.19708168409052312
1.4906692950912326
1.9721923681923297
1.3851006169151587
0.3116909329265834
-1.0854309831604505
-1.737070863822575
-1.4601466874036548
-0.36468899702221325
0.9015321207766229
1.8930867915554694
1.6353119605390571
0.5820080913199114
-0.6299357370506826
-1.5014913172852284
-1.6664485614923408
-0.745622107433457
0.45362157645260237
1.4644558230813502
1.5370372819526774
1.0140534108804409
-0.16246647855602844
-1.4218779259749081
-1.612751678342236
-0.9500709177880113
0.167055846442315
1.1041643852558372
1.5306375714186968
1.1666601205749534
0.02521618405039392
-1.00616579912369
-1.5658892789367516
-1.1448694562949637
-0.1847711049839142
0.8978475831708693
1.533334758400318
1.472534156528322
0.5726195562701047
-0.9025538732859756
-1.576797666863315
-1.3275460472689513
-0.32194139188074083
0.5224705141142247
1.2296427652328226
1.4621819839364336
0.6331624465767489
-0.4270695788960624
-1.3747674391299745
-1.501761109848491
-0.7155889400839281
0.29555459543464696
1.3523591230678873
1.633022259605851
1.0933193174075326
-0.24533579567635888
-1.1451098336536267
-1.8954793206834002
-1.1610405705550422
-0.1752385579735059
1.0107816178467186
1.7393214700228126
1.2833174464040102
0.39488341074029704
-0.9132613302183692
-1.5534957659412267
-1.616232713757473
-0.5121458805559412
0.627603669101467
1.6016946305160127
1.5442213473294735
0.7426983580961591
-0.4696504365076612
-1.4341305470098862
-1.6267357144315437
-1.1173319791154388
-0.020293743576313583
1.1933064944152396
1.6839374371346667
1.1462634448259215
0.1469387194510274
-0.8390308670851594
-1.55246111620818
-1.289763169244078
-0.5497343720926924
0.8436708033323069
1.4777409772966403
1.586609953635733
0.5581313688677981
-0.7616815938399446
-1.225184228129267
-1.5285164930123332
-0.6160363959691117
0.2543066970225847
1.2576805496188705
1.583336036106438
0.9380022291017445
-0.13161498321998683
-1.2355597305325985
-1.4974615023911937
-1.2028329311729409
-0.09453606477359691
0.7998194718668619
1.3601444152482893
1.1323414267679184
0.3348045534680648
-0.8405893025138196
-1.4882646563862427
-1.3687591419837626
-0.5812345433015145
0.607777099121
1.4096328368625373
1.2701339888887664
0.6759824067997966
-0.5879082749928374
-1.174161505553263
-1.2638744552005958
-0.9072688548661615
0.33976451204588753
1.2546137036842548
1.6197919597937656
1.2176387665501276
-0.020857931952708575
-0.8382232802923374
-1.687914815530452
-1.1710031419018256
-0.07670869405240029
0.9763061900173797
1.5193792978271492
1.4235992989679775
0.4297795130959223
-0.9949922761206615
-1.7657543265648479
-1.5759622723253859
-0.437563719410286
0.8983032333209061
1.6265438366185299
1.7141405850002305
0.7961244203264728
-0.4974609966977301
-1.5961747628231047
-1.8607732714216763
-0.9888541105336776
0.5263563409607195
1.5421370181295442
1.9184458669843354
1.1940712498037378
-0.163738622269866
-1.3006445324324079
-1.7203680464317144
-1.302457757830917
0.04453431950371197
1.203855841559104
1.8304275401674208
1.2542901964133881
0.2779586924390486
-0.974398297461149
-1.6697446050676605
-1.4250874724953202
-0.6029413171240227
0.5382698422324838
1.4512639179135052
1.4225723176703524
0.6906813064279368
-0.31518712304379937
-1.423526760115758
-1.9004907870423808
-1.213857658869316
0.14470474606973666
1.3987062914956456
1.614395597228867
1.3365288908700248
0.23039898380457918
-1.0645279404242871
-1.6094059245825836
-1.3791813930469043
-0.3487650958257429
0.8589035421592119
1.6051726389874337
1.2584421272028052
0.437329326007183
-0.828067028991198
-1.5637060439194106
-1.3338060894259018
-0.7197800698682959
0.8232168794015112
1.4321024660877653
1.5691187999050171
0.7032295364503222
-0.5425955938368511
-1.3489888141421416
-1.63347115966225
-0.9997274619332951
0.5505022040512411
1.4517659439625528
1.6252213564759812
0.8753799237784682
-0.258963774902588
-1.1719371372452727
-1.5655094317311942
-0.9075313614541625
0.20380286481414883
1.1857021931751113
1.5459181007787275
1.2855316943398314
0.1212558858856291
-1.0565025632103053
-1.6344637537087758
-1.3339954805873546
-0.26377865787130816
1.0261250461672506
1.624815335406194
1.3415062552371282
0.3328972146363697
-1.0097466886252855
-1.6965667464870466
-1.6381492831763158
-0.6826040653341974
0.7573197214216009
1.6450177731151436
1.4884767146935132
0.6732912147025936
-0.547304639802118
-1.3700445622201962
-1.6609265058629836
-1.125875608070996
0.19565093627950797
1.3712168522997858
1.7015291914423216
1.2446417597152044
-0.024336090600579067
-1.0599973982889555
-1.644457578051424
-1.1189120300386586
-0.06283706192999129
1.0263699241488247
1.483356127744978
1.3935727438705143
0.014901439871775918
-0.9704920081200014
-1.634518239265255
-1.1309904549322125
-0.3147288851701113
0.9959552585829036
1.4297976640856382
1.4491949463177776
0.6550111036806364
-0.590801605365466
-1.560007910980278
-1.3804544049439136
-0.565626636747725
0.4436906559465667
1.3275088217536102
1.4886299650283097
0.7228181280614686
-0.12562209615719536
-1.2058136921949347
-1.2262765032099487
-0.6827746747412797
0.12589980694330152
1.0411208325485746
1.2407555059909101
0.9062293459903015
-0.1249879443300014
-1.0757307070825206
-1.5892040270983085
-0.942706089304826
0.1690512240295916
0.9981686575308701
1.4714974262022888
1.2030776363094253
0.2089497187477876
-0.7029571865910598
-1.3660025581152875
-1.3413026602683507
-0.2630151649286008
0.6106344612939937
1.516672888763364
1.4617405465477098
0.7298921502965362
-0.5740205151168289
-1.4881960304745794
-1.5829830510108656
-0.9682890786318702
0.0599639741570992
1.2755192284145738
1.6438322469819937
0.9725253633961765
-0.13055152999982675
-1.2690134018146821
-1.796650931686642
-1.3143803590814247
0.020134378792877883
1.1970132676999075
1.7508363049092046
1.38213122168793
0.12122522282297127
-0.9016290149889168
-1.9090967869055937
-1.404658411643291
-0.35561774669827245
0.7522030194322809
1.7303858986373335
1.5235346423139686
0.6844814767775548
-0.5450693284238415
-1.729144519183066
-1.8608856225533936
-0.8617326824792273
0.5098186431151158
1.4066493462458753
1.8541599097073194
1.107891042475649
-0.1304373028827806
-1.4830720187880135
-1.9204121566884516
-1.420846107483389
-0.13131571904131528
1.2917334204382263
1.8136288234914781
1.4890956259726207
0.26940348398658504
-0.9836891111173411
-1.9570824595994518
-1.8179186223910704
-0.532288879732804
1.099956923733403
1.7738733616963576
1.976274035988398
0.8289141690763892
-0.580719482008321
-1.7521189301622873
-1.8485890730419579
-0.796142701798745
0.40157284297052087
1.6342734426634224
1.959608939609387
1.316717376642571
-0.11434344592345938
-1.3280191578461846
-1.9236313445240112
-1.3630284946323097
-0.13166079796849353
1.2096424398791166
1.7595109752679883
1.4406776370190935
0.4776344662772804
-0.9640880054690992
-1.9447890952294358
-1.6211321389833786
-0.6214541099600116
0.8552327735802318
1.992810301010689
1.719048721863263
0.8150688673020483
-0.7297057099710561
-1.922421813619462
-1.755316961350729
-0.8875429575584979
0.3015447275240688
1.6001056799110807
1.9831651017535386
1.2596893441327774
-0.4313675371858655
-1.4848049743849052
-1.8743996362787485
-1.3833259556539361
0.051610557767490434
1.1692811370900755
1.9167779185689058
1.4404103725360775
0.2628433446642446
-0.9924343613109987
-1.797613518967743
-1.449075411481056
-0.629409448793979
0.7834315020987753
1.7711506765680578
1.885873559050312
1.0594414718099476
-0.6142893215075502
-1.6788303923076857
-2.0790943188575817
-1.300557984932713
0.40198363510428414
1.4943522779498846
2.0658701486036875
1.4686570537930663
-0.19063916745931225
-1.3652658155006359
-1.9054749539602154
-1.178642887439391
-0.13058424868861432
1.2810083693436347
2.0096028507288586
1.6294721742497278
0.39994619525542974
-1.1229014119903227
-1.5947432646949484
-1.6666515276063725
-0.5313335589273022
0.4831990894287199
1.6712992878122204
1.6394939955407168
0.8606632334080665
-0.3591498677365691
-1.5606593500379142
-1.7592817552952325
-1.2451835208464606
0.05666989254277955
1.5703922259584433
1.9317432654978721
1.260405960134649
0.21123530594090054
-1.2861540316081
-2.0033548903393945
-1.4897106213892701
-0.26156746706272965
1.3612230927739648
2.000041048837793
1.62056436931918
0.2309672090001136
-0.7792311900911317
-1.7313778752629991
-1.6312029892445985
-0.6765597355365919
0.8244004101979806
1.674932813872023
1.7048219406323757
0.7278980350176544
-0.5795067800474354
-1.60587859347939
-1.6538858047815155
-0.8151430315761491
0.48579960934961985
1.314147622850196
1.853537652015406
1.0702228863572232
-0.07939276329688322
-1.3434650765352742
-1.9172823701108777
-1.4891909986750302
-0.13422144541964698
1.3266238101717107
1.61719941992137
1.4793111850011063
0.4290322059214635
-0.9731610110362292
-1.6295645007931734
-1.5993805309751075
-0.7850045158218122
0.8130321924937903
1.6073052317369785
1.765805140025737
0.6138682510013067
-0.8944721882730722
-1.6421101416855097
-1.7274929062349935
-0.8538227713089146
0.6038508657608516
1.5607561940913153
1.9326918158713606
1.2494531438115626
-0.24470415811172128
-1.5497512813453331
-1.8385613612192995
-1.2246653169594786
-0.10711536643121727
1.3316288754081327
1.9681147666845664
1.333023851146928
0.12357438901533929
-1.1785706715769872
-1.7609841342710228
-1.6562936833950388
-0.34096243679776195
1.109152219441501
1.9027665413102253
1.9458996965030426
0.7597907357804956
-0.7739278858331284
-1.6991208309507835
-1.797311822413725
-0.8546448850232445
0.6674277524378414
1.7391081829051658
1.7517365511549263
1.051503293897797
-0.4121008854679219
-1.5726715415459116
-1.9726378357817322
-1.1019621501858592
0.24492706223546967
1.3080284396124513
1.7982809162099247
1.34020619224532
-0.03344214561270932
-1.110570037206781
-1.9500463106865105
-1.3087343532829558
-0.3274386768970329
1.0788845764359634
1.8122877182106025
1.3691451729092374
0.45384941577646704
-0.6844530883218377
-1.7052987003580682
-1.7890798694475654
-0.7940629837347353
0.5201569337280743
1.5150724829871682
1.712358332948346
1.062493010342384
-0.3353867815499344
-1.4100593746074488
-1.7472894463421622
-1.0863741366837079
0.006417691117037369
1.0493665957015859
1.6371080522990242
1.179271141239232
-0.009503974113728483
-1.2088811787588725
-1.6665700306581297
-1.1868806007140287
-0.25346901968589974
0.8241457013001112
1.560352659472185
1.4007307535749316
0.4379815361689262
-0.9493811360164545
-1.632979611094538
-1.4652007557037614
-0.6251912949788935
0.6613457523845753
1.5027040643633598
1.376262785320265
0.7720801449855692
-0.5313791326561517
-1.6766318218770597
-1.7334358378263508
-1.0352925351127633
0.34152106055058945
1.5803197660954469
1.8665723034744701
1.0911419401034226
0.07135178466235774
-1.141729246954421
-1.4211393947531792
-1.1334952849517246
-0.20370627231756816
0.9524770310271988
1.6068359431251769
1.3716476214685998
0.3543936784853561
-0.9590557584730842
-1.7759442306346416
-1.4530133537688479
-0.5441681721803999
0.8348616832819304
1.6291870552050702
1.7248679265397748
0.8103096235106351
-0.5135850495531068
-1.534264403732497
-1.6400162287076656
-0.9702636567553928
0.03633129022537668
1.3835289280216359
1.640353201428541
0.9441569729639215
-0.1064575489684014
-1.2272849097830136
-1.4424260791129178
-1.287243551332425
0.023146111445882453
1.1232706792497846
1.5809334092033782
1.2082275121792776
0.1770937422233754
-1.0047584931979456
-1.7085149762982874
-1.4908460252817484
-0.3757108457633869
0.6915671440277673
1.631395839697316
1.525175941253872
0.5961969130070373
-0.6361011055248852
-1.466408340628434
-1.3412212675462916
-0.8179140505410191
0.4857350225210921
1.6018586283723673
1.6011061085565486
0.8706440495702389
-0.21844817022418828
-1.1555873592375971
-1.4164110069712539
-1.0429980668776402
0.033209531471145276
1.133575601379249
1.6730146413669058
0.9252936201487398
-0.12211752047311863
-1.1851126551389446
-1.5647446011327026
-1.2456038302781436
-0.15701137879595775
1.0728875175920134
1.4416421140004545
1.3082379568412914
0.3843896676669995
-0.7785577174870782
-1.5927030878080994
-1.5377633724419548
-0.675987099396069
0.6358993312092623
1.2918993266256666
