# Supplementary material for: Enhancing spectral analysis in nonlinear dynamics with pseudoeigenfunctions from continuous spectra
Source: Sci Rep. 2024 Aug 20;14:19276. doi: 10.1038/s41598-024-69837-y (PMC11335974; doi:10.1038/s41598-024-69837-y)
Supplement: Supplementary file 1 — Supplementary Information. [file 41598_2024_69837_MOESM1_ESM.zip › rawdata/Coupled_He╠ünon_Maps_y1_gamma_0.csv]

0.5550775236250636
0.044778418354683214
0.700670097037543
-0.548552293331505
0.9658073947714596
-1.360865700402298
0.10468513064391494
0.33349422285290387
0.34983422161756095
0.0019482313876569846
0.43390292651425866
-0.1652635801202244
0.8228902823302133
-1.1106609017285718
0.7775848142342423
-0.9773834365597225
0.8384452425199205
-1.12044030330337
0.6760244188277031
-1.0840532096092819
0.8418739773720594
-1.1557781242863472
0.5109296391242437
-0.596228151615407
0.9090756282114392
-1.2848039990625317
0.6941524277856819
-0.39381557543905626
0.9439088083314477
-1.30920154116071
0.24983938790960258
-0.23915843564211353
1.0423665588496225
-1.1739390335998565
0.5061641666121819
-0.8303093786953848
0.8382336807227702
-1.7365419046384245
0.1953207772015606
0.23345697956540312
0.2352066498661971
0.08775689904097894
0.5302195930587765
-0.20448356585942645
0.6685673082999488
-0.7740673493108634
0.8481715125335965
-1.235711152320592
0.48625209829088134
-0.24377862026462083
0.7711282436156612
-1.3589918481649463
0.71056710587344
-0.601160095375539
0.8247366825111728
-1.556411155828585
0.2930577650866897
0.25816877893929036
0.09755547846340717
0.03506582931330848
0.5224852139526572
-0.1280972626981643
0.6004589282634447
-0.9245227246107477
1.0043606419904398
-1.0987232071794315
0.44345272557766013
-0.15834252546510685
0.769758245446732
-1.3127813767005923
0.7807861435457806
-0.6379904345112578
0.767648965420892
-1.5532776258616305
0.12770030154011525
0.11826265545203363
0.49301316172377163
-0.1317571863851702
0.565977305665009
-0.5329463682231449
0.8909877339194883
-1.387336886089646
0.2436683162472617
0.2213382585782292
0.25355853831529807
0.15558489827339328
0.7333255713676752
-0.6587985593910793
0.8754049189993796
-1.3681422183136085
0.3250321657767039
0.007833398774283129
0.638723847175587
-0.05852038579934571
0.8028414748539441
-0.8576008208334152
0.7658289785634864
-1.0012311143948862
0.6667898223956956
-0.8846080503975241
0.8944222450678581
-1.1263523713930228
0.30351550016716655
-0.15147978307050852
0.5857328822040595
-0.8049995411893118
0.89625986290113
-1.2068746299211621
0.12373678119603904
-0.2961669691594797
0.7359885588287112
-1.1757289907548678
0.5665286866768748
-1.06860788948004
0.8726555751587592
-0.8695147764672377
0.7454911175368322
-1.3436755688045539
0.36707821088062675
-0.28467395870664824
0.7308371222471677
-1.1235447721061762
0.693838288806834
-0.7231346012252202
0.8898812388067816
-1.4221532239377792
0.34333149661003226
-0.1460947095619013
0.8137479092510187
-0.8786149127364519
1.0152382429112523
-1.3028082481485632
0.3216577022984163
0.11695404361403128
0.7691771557835467
-0.5598696939489175
0.980564493593711
-1.6288470209020267
0.21083600735000252
0.3321905018570648
0.28241531327022396
0.26109599941788453
0.2894146347361184
0.23552677189354898
0.44385898739855567
-0.08673536520504249
0.5379022345389148
-0.5660651824575013
0.94864133689632
-1.532210541233999
0.12691124284614064
0.10341385860115038
0.18473160183588766
0.400646689572947
0.24429173471099075
0.10936637764455648
0.5313335797898067
0.004459754334839472
0.6796159373876489
-0.7350717398908612
0.8552204750936132
-1.641930403483121
0.2939326967778144
-0.06608440022098011
0.7037651881938916
-0.6476619568139914
0.8760131894223073
-1.4607411860179549
-0.10049822171424994
0.26050731816503714
0.2596111953715047
0.24656382985228398
0.33030309930888446
0.09464029117166806
0.21527060631114148
-0.001947017145695451
0.7285120926352997
-0.422159229054879
0.9247994125032173
-1.4842740599608921
0.341603618787899
0.16217903871766204
0.7207559350700676
-0.48996902852637075
0.9298971332355745
-1.3367284164061932
0.12812686296786202
0.054705632562846995
0.46386393321590447
-0.15921019830718464
0.9203302090340013
-1.0683647812759314
0.5814581921882516
-0.6617550928051229
0.9989984719755682
-1.3583039954835625
0.21178097485584724
0.11542103994155117
0.3902761771045472
0.21023768670806964
0.49538434108030005
-0.1181552297430038
0.9863972018033049
-0.9990019118305125
0.6916819550818629
-1.098284387048363
0.5033365529077451
-0.7036590000964188
0.9833732158499924
-1.3121888570728801
0.24133490952313907
0.36852698552997976
0.37967189021954284
0.22589746878274208
0.5306000060028004
-0.33479974842042043
0.6941016435342657
-0.9775504244300355
0.6721815808760518
-1.1836090511060888
0.6892471648400449
-0.7546490777793337
0.7890118485803366
-1.2914168672138517
0.06643639595085005
0.1259262524744713
0.5004974749725346
-0.1818149431951417
0.8211995124441862
-1.1477776943611673
0.6522802664193543
-0.6809744502156853
1.0187603811633363
-1.106795697704823
0.6790032560446309
-0.26021418016770137
0.9236934641184082
-1.218592233673597
0.39973129762305437
-0.015429449069571333
0.6593579950827371
-0.7127786316749526
0.8813238751654142
-1.472900982092777
0.1560635639500032
0.21565304024655974
0.3595734585814546
0.12337222458657293
0.48678646677038184
-0.5183597109877277
0.9601753480184456
-1.3340089243691011
0.26898314791794664
0.11839281493724318
0.5814472871639704
-0.254586306567994
0.7155060757816794
-0.8619657290751908
0.8533883621711127
-0.9312308922952308
0.7764985431205687
-0.8930538660897727
0.794479912848781
-0.9331189081837612
0.7185248984437194
-0.857668656317957
0.8772086021889094
-1.1029667716685192
0.5884874376664251
-0.6411541549434399
0.895882267541168
-1.688389226131365
0.2364442980240905
0.2106326157201064
0.5858361322322425
0.09319208869194084
0.7590633950339871
-0.6696341696884369
0.9995900584285644
-1.3514499996681377
0.07479244367695614
0.17931826773679982
0.2711335048219474
0.2522012490490929
0.22690789208735052
0.1806038724061363
0.4703172546910619
0.11586966172298085
0.5904429769657209
-0.4115289679444488
0.8618491462783437
-1.465642976088618
0.33442501368618494
-0.05376003597665813
0.7813479260537408
-0.6749509378952497
1.0798486353357255
-1.359577464006936
0.33678064287885845
-0.001829266974314403
0.6541134029941378
-0.31976145444850523
0.8858892414084196
-1.4158383029995711
0.15516120070699146
-0.046247470318820705
0.5756016182164332
-0.2664998278380609
0.7969583299107741
-0.8327805407866301
0.7095361375911708
-1.0676627167507942
0.7191049843733088
-0.9399569842284915
0.8938828371547765
-1.226723273577521
0.6077531889687562
-0.34877105360638916
1.0440963774912733
-1.1382738552794998
0.6287427512777022
-0.8353933931557491
0.93994599499381
-1.3613484379152245
0.27074702085473923
0.14106924159533063
0.4113731195961108
0.0811576512344081
0.5712525125668795
-0.27257921538182545
0.9227962955600271
-1.2980746015557505
0.5072901545922817
-0.19631161311068646
0.8576199535899951
-0.8478823714758604
0.68792874192074
-0.9608407107684268
0.9978541677996589
-1.0399935032434116
0.8002625862967563
-0.7021301183947356
0.9220406916738044
-1.4658441279025487
0.11488696500792728
-0.10355284879154897
0.8289152184797115
-0.7386908747356629
0.9683123755211958
-1.3560992185106775
-0.04265350330235196
0.05237277323622136
0.25835088039570553
0.04843224070742436
0.504142181529585
0.1377553987747644
0.68132824134796
-0.32019420299682705
0.9024811919705193
-1.5060117017987866
0.18111035805330855
0.017594248332353013
0.6528217093235156
-0.8029596273462947
0.9818018258216759
-1.4906759997930998
0.12315859464365708
0.02221630827898413
0.35621661463981946
0.28095532800858447
0.5268211535794787
-0.10521854130951291
0.8880722639042811
-1.1204803158943724
0.7854790989405065
-0.6999497785300726
0.9488242785239229
-1.5272692177864693
0.4126171583118432
0.12968114499005834
0.4608004228350757
0.1817623456909938
0.4449255461524553
-0.13858213753142562
0.7874750707166858
-0.829781796355423
0.8338073822773795
-1.1874709795970366
0.6794217329182286
-0.5671604178289924
1.0146898841392522
-1.2668581833046622
0.2645147136410657
0.07178933689410649
0.7385932620286462
-0.3791693047769942
0.8740320060497453
-1.4177042805234694
0.4368857407025224
-0.07422625512276643
0.7120163302614979
-0.9348764676168319
0.8826548974160675
-1.2687625969791276
0.562815530450687
-0.2862250843818051
0.8419550644667553
-1.4211171228924033
0.4490703614235896
-0.2019068897313896
0.7184802990377932
-1.1388345336476435
0.73782155085629
-0.9023517680685798
0.769737512586248
-1.0604805366780956
0.7538920159769857
-0.7132219397907843
0.9368055685545869
-1.345314883404871
0.3082365951225031
0.25724392254329653
0.49848209882363315
-0.03873526235997515
0.6125685911407441
-0.6808965965935412
1.010167048121253
-1.2886190567365683
0.18368107939170475
0.17199918976233208
0.3161301577588561
0.07344068113306268
0.32868528028373556
0.18662110513580354
0.5679672454330311
-0.31016584709703715
0.9195558048093684
-1.304258028022133
0.5345704257646446
-0.12646832509860007
0.988327886276684
-0.8895891951763211
0.6714029603224274
-0.8771046898684136
0.8081642884922069
-1.224184921970845
0.46152745843265164
-0.48874104267623825
0.9927539772092524
-1.300254722376389
0.5423807618077332
-0.025752233607138963
0.7920866744627504
-1.0703253491157279
0.7821212129754807
-0.7977784510509756
0.9333520448212076
-1.1739381179155188
0.6809147116248038
-0.7700075240211768
0.9665790072480498
-1.492216434992046
0.3901425222959418
-0.1929930683231469
0.5627973784359748
-0.7150082085187622
0.8995755962496645
-1.4402016228789367
0.06995734421413513
0.47376493853690516
0.1442977161848198
0.27539108936020973
0.3596423213079806
0.15440798304870085
0.5025767563093748
-0.0846550500452099
0.6231986426905789
-0.5731108540568619
0.9187063491245606
-1.5147335414914296
0.03791186303236671
0.15426780490719094
0.3093051980781423
-0.0038658830106931275
0.4120799611059828
-0.25773963395151345
0.9339245082308751
-1.1209955441762705
0.636857637030714
-0.8891754451880887
0.9712957494671437
-1.3796188689120816
0.4922909131800297
-0.4360058793714978
0.7815243672723726
-1.043456919871678
0.5526218539492163
-0.5578913390359519
0.878978083186406
-1.525661297137726
0.3827772504895538
-0.05963382825841379
0.7106290693967776
-0.4083053747142831
1.037079181621405
-1.4988679682086639
0.25079428051292896
0.09698740727519306
0.35131438010892213
0.06777107778989155
0.37260951533559117
0.08944693835569939
0.6196790866005017
-0.3118541737505618
0.6560581444710536
-1.0576450212944515
0.5771416445578357
-0.8771350690207758
0.8578921619212827
-1.2897704267458474
0.4761256480413718
-0.5255397465956351
0.8886019145779249
-1.5001690856825598
0.0655506638391593
0.3693463035772987
0.5263174123324605
-0.17482183724250994
0.7684620981674588
-0.7277891157457881
0.7824398615343306
-1.366641058275572
0.365800269086596
-0.1501905330290536
0.5775745530815231
-0.8055399140154611
0.8798525056245614
-1.432084161485164
-0.20435898484067627
0.4790117898147903
0.3224778581751737
0.24966387261502854
0.5791922729861287
0.006228725339689767
0.40374238238534865
-0.40731116620961255
0.8186610313838569
-0.9209092770792405
0.8369841571034846
-1.1238296848197784
0.4614453936452534
-0.38410826503272094
0.9789545352209477
-1.4511018496727304
0.35364159782406
-0.05022822027919027
0.6667759667362261
-0.7787188471696984
0.8193957524415734
-1.3640387663288422
0.3620916899681357
0.07803372782270368
0.40575725063969315
-0.2577086641737085
0.8479462220248704
-1.1326665945875263
0.535316389579028
-0.6627510506077108
0.9198578270508526
-1.601367136657258
0.202099529181763
0.05868040786003215
0.24908411467494496
0.22317523334660272
0.5412594423186559
-0.2563348360153845
0.6622669143783046
-1.0414885258775173
0.9485616835589339
-1.4264293579572807
0.42480384765202184
-0.40175989037878873
0.5963081282219775
-1.1153883805352531
0.7379557324193156
-0.7965894255600703
0.8323197012392436
-1.452472784518354
0.23958109613438594
0.2592740113797827
0.3291851269409608
0.14053199503404934
0.5142835319012957
-0.4687924873598921
1.0043221036839736
-1.4573203863395678
0.12421719134655995
0.1967503066043521
0.2763242517417115
0.3866686603034537
0.24106678610048327
0.1741497927263952
0.4038340604933236
0.13667909840889203
0.4949332285514618
-0.37611615227928175
0.9380444106343855
-1.4264295113376146
0.18088394783277573
0.16701417868118384
0.4866577312415412
-0.22771028753507377
0.9523098753283621
-1.2968034635767511
0.7218725932243917
-0.752274545212853
0.7841310938202202
-1.1969716756679554
0.4760100626976349
-0.41456695075743955
0.8413701171173977
-1.3937158894636137
0.33432463964751513
0.09045155335000343
0.4964118222035703
0.03179761271513115
0.6570373106477956
-0.6425882587582251
0.9032007131255726
-1.3367249906496634
0.010047502990348511
0.16649731233559595
0.3531052346947645
0.35552554908567957
0.26273935494549105
0.10453817592703807
0.5037683815630429
-0.1510677521435576
0.7961501896770238
-0.7882201681184868
0.9577933208064624
-1.5966226429833514
0.2452563944738576
0.08869734147151087
0.22753981690962177
-0.03035889102104261
0.5441701411768167
-0.4030480375873587
0.9267943565455246
-1.5926467067348677
0.079380691866344
0.07706075882026875
0.4997656136217188
-0.2598054631083407
0.8061428764373026
-1.289474024271601
0.57845163079781
-0.3367606953137967
0.8722921108425443
-1.3982242411263894
0.2638967735900771
-0.15420335453045464
0.8312198804485891
-0.7714961713366613
1.061324768272347
-1.5232524261394118
0.030971946325968003
0.3146137071830274
0.39007518116637396
0.3574765954966195
0.18809818779880594
0.21785282409020468
0.3800539707853008
-0.028343785801076438
0.7709482325386721
-0.9859438289300708
0.9783741184579546
-1.4051517024444586
0.374048493482934
-0.016805990899467993
0.47397244486792034
-0.5792512816177653
0.8473355755970771
-1.591552450392307
0.07584769513029044
0.1768490919563528
0.30863966057703485
0.1635194472306093
0.339420550395777
0.16684747384108467
0.41979603690863343
-0.16194669236565223
0.6841802099123182
-0.5022050821080877
0.9555658373459079
-1.5521078837199702
0.45569404815851366
0.061561046504275074
0.8172583252051253
-0.3162410069287963
0.8517891559571151
-1.1756095751369793
0.6022990139616735
-0.7997453388189795
0.8310266716703192
-1.4366401999722345
0.1741927685856831
0.2295332808515954
0.40557089425840276
0.1726501647040899
0.34141268183258366
-0.11936762106504811
0.6814900120108633
-0.8222714359093342
0.8480652765736798
-1.128306497930422
0.4978581600977674
-0.4017613391205882
0.8737001035918082
-1.1960470379198194
0.6801705895155783
-0.651230599925717
1.2230839912498457
-1.5939244907676733
0.28829480552253184
0.23060966818047102
0.4896875427575156
-0.07752945825187324
0.573922600374553
-0.11105286870438935
0.7817836210758842
-0.973963869847428
0.7670841702609941
-1.1466224574084423
0.5743878254891717
-1.0212007738012305
0.9283146651614493
-1.3309344937529093
0.4414828184590158
-0.2611362744276466
0.8266006611175727
-1.328196671292532
0.5674315713680911
-0.529880353965124
0.8260415124056766
-1.2117407338923811
0.45897936854929133
-0.5491510720078246
0.9365069976356826
-1.605964812898871
0.2775193674642177
-0.03262896997312403
0.5596790435113719
-0.38536675712373836
1.012507937753461
-1.3463689070765903
0.5051559744617882
-0.2167800386728539
0.6616830512236405
-1.1075169840976353
0.5944791259693774
-0.6635690984365059
1.1361630525422013
-1.4125807798218295
0.001331202708660273
0.1454856106382808
0.3167934729027657
0.0909651513614036
0.5176151813439664
-0.11619916290127064
0.6878206852329727
-1.0430792670950226
0.8095022095919364
-1.3016388552725924
0.4672164502813685
-0.2617812483439721
0.9589852971528965
-1.1274860393636021
0.59034514193537
-0.46981851289237536
0.7548571946397042
-1.5837357384307997
0.041864024727755744
0.09421612554819969
0.3269921683687965
0.0031340860382126356
0.3589182711927553
-0.18345164895104682
1.0096499029510526
-1.1308248769835632
0.6659453174604177
-0.5953328061957381
0.9930126305123408
-1.4788993900164509
0.045592492174274746
-0.09295974794170653
0.3553217378309992
0.15383060133140913
0.4595337977548368
-0.10024777135598417
0.879663365911133
-1.0250160326434818
0.828447756714696
-1.25089075555969
0.6204747304473077
-0.6788041145657364
0.9791706821378134
-1.458997295194969
0.13397170152581572
0.11198674251916041
0.3156409250404415
0.09638710349338409
0.5090607658355426
-0.5911480350334027
1.0492533379445619
-1.3903941801775348
-0.02250161582712462
0.3391101404139937
0.17036396817609667
-0.0045876156437073545
0.6446884466922804
0.0276125146624413
0.5861519076402015
-0.6985417248755325
0.9014615120624674
-1.5257721955801573
0.08289383186675892
0.10866710712856675
0.5279095377589866
-0.057778290736959725
0.45143771699222746
-0.028618686185261977
0.8264976457558812
-0.6523324537221503
0.985678990218958
-1.5557903672378592
0.10480473106439003
0.17980155467069703
0.27377305665838647
0.17715948212095423
0.48890995108672186
-0.0007998315164143843
0.42701408236591876
-0.1754387055870178
0.6712645761027396
-0.6182256862012505
0.9764754551200312
-1.3496095467368052
0.38702344120755783
-0.053233825903665655
0.7595586258031963
-0.5927429652638257
0.862398150613978
-1.36227502518862
0.07696832151213095
0.31179893573521766
0.2528391944783711
0.14745377027055162
0.42581092296481715
0.10987611828000321
0.4845283796746285
-0.5140086576781602
1.004249632172396
-1.44943707414073
-0.08821979786580725
0.17115189419368604
0.2369002337779782
0.10700574712639299
0.34144492326686804
-0.12698190196472836
0.6844549198076799
-0.4184787557872343
1.1116348183571094
-1.4747520677244408
0.14521525404989233
0.3370979708845483
0.08105209744205855
0.19094773768839202
0.3580948436370257
0.21929984032298033
0.22829704684039165
0.0398154120270251
0.6720943807952091
-0.34896807284211095
0.8233718243534562
-1.431333434019678
0.4064104680119923
-0.17329484195829076
0.6329545873624465
-0.6905079631504301
0.9629408776562969
-1.361250370346022
0.2734347360730234
0.11008912947025251
0.6741930754413348
-0.4044089199252604
1.0181309443574993
-1.2416181281027086
0.35579668368489015
-0.017522757462226535
0.710089622848135
-0.5981714481179926
0.8370148523834768
-1.283906284142892
0.1765331021089266
0.22399945630458562
0.26122201841824344
0.3662194785480255
0.17645734137803493
0.1807155018291856
0.6217165331215448
0.09165219671656688
0.6592105261641348
-0.3250408386196631
0.7944349555791825
-1.4105418500288471
0.3121982309167026
0.03947207410695053
0.4048684097164986
-0.27811095215361337
0.9309789262774879
-1.1979791403623936
0.49676064078757265
-0.5241892203597388
0.899223665506099
-1.379515783123368
0.3777192341311735
-0.15582778428477523
0.6643530144421665
-1.3615419730730776
0.8364616300701331
-0.8041855045013667
0.8913379122745613
-1.2488083306437439
0.1643651784852025
-0.21927938141869724
0.8220079073211672
-0.716105861352675
0.9186315239043115
-1.298356881961703
0.10760845844777556
-0.29577661138761274
0.6528123097114973
-0.3223794993310032
1.1962783349164423
-1.3498448289458156
0.02104548768604131
0.14540348749512244
0.46439075928741924
0.2279301034281913
0.5457860920800135
-0.160533586072102
0.676824534956836
-0.8275670241710493
0.9204199419610659
-1.28855992051969
0.1900904357726788
0.22861459586745014
0.5584436446444796
-0.26770220185258825
1.0881879844970206
-1.3441367160280444
0.33842589816769286
0.026440465275278102
0.482822687175118
-0.600118038360821
0.9673491370942466
-1.4862149877225634
0.16333057308206944
0.13609785864878432
0.30245770777690983
0.16887772816420288
0.2950670294790563
0.27514140363410333
0.4572390190478077
-0.0508050012013983
0.6760234358462767
-0.852870778485068
0.8327764449602375
-1.2274272039293272
0.45277139830935687
-0.3224392394704768
0.9751048116689736
-1.2768199124227388
0.5296775224443555
-0.2650878035404673
0.979502661203594
-1.2374817758322223
0.5260923079503987
-0.1719037196785576
0.8750108844954605
-1.1564140139920576
0.8016580346110953
-0.9524430703641956
1.1254450472392916
-1.3599715984887761
0.6584325897920746
-0.4228973162021281
0.9252356952218104
-1.256597500107685
0.6575387341095309
-0.32154683657315686
0.9489197691780251
-1.2792045074437146
0.4574947961195772
-0.3964773884591041
0.8249650694004509
-1.1986502569014248
0.40529015217006226
-0.4565911090016194
0.9925475208594114
-1.2413564952249274
0.45563584948267843
-0.2540467662028967
0.8232883497436678
-1.1051951354659737
0.508484187082783
-0.7791357262636273
0.9883665045387222
-1.5806296715443195
0.052408075299357315
0.22893579088967475
0.39737758028659986
-0.11595589125852135
0.8150140293184149
-0.6110877008460865
0.7763076940489175
-1.3778742665054287
0.10710896495523103
0.04971828098487863
0.4062647239670477
-0.021083272025680166
0.4859183154592459
-0.3785254147846785
0.8502015708979291
-1.4518655209823281
0.0027049530115040854
0.12268485525061479
0.4049677361747792
-0.049510858707737415
0.9056062264549751
-1.2535851060555925
0.605659994039224
-0.7446495278591541
0.9711050179369145
-1.313779754701443
0.3471013812917667
0.16103951912600212
0.43985409716504
-0.2756581385327333
0.7719453090171442
-1.3669031928858122
0.5889485682061
-0.3478705583133599
0.8710656193199069
-1.2558387864507556
0.49064558272780423
-0.3942309367002216
0.8488282801482383
-1.0419778086583122
0.6198253076618434
-0.6789387134777309
1.076923221459982
-1.4673151729178722
0.2289915055950824
-0.0957278146891104
0.5511753803442763
-0.23567578814119605
0.8962350994554702
-0.9826295853880491
0.8745392880316638
-0.9957317446008769
0.6606943185731657
-1.0215585758897343
0.7938722766099364
-0.913069178655195
1.0365050518961456
-1.4956411342764502
0.33293735464359375
0.006121639051085759
0.6256480644452811
-0.1338143485605544
0.8119842963605546
-1.3068218006805763
0.5487559212818225
-0.31584610447231365
0.9146554757025835
-0.9496336019106443
0.6423728130018336
-0.7154760464740426
0.9093797183581533
-1.2615597414290383
0.4927115661874715
-0.28088850922015174
0.9461521023950692
-1.2994509886564551
0.49201531526504616
-0.3085353814347346
0.9111256787988609
-1.3073925163612348
0.4406809124704949
-0.3069348721733225
0.958480839466229
-0.9699346674024365
0.7343063753525982
-0.774641989953013
0.9330636465792674
-1.1846321993997295
0.719802007392411
-0.3718227609733638
0.755254107413349
-1.0634957889661412
0.7415931754295497
-0.7133900154710433
0.9463857741115846
-1.3576081983157566
0.24403930721188227
0.12970606342025093
0.5018169788672906
-0.22262892416542107
0.6603716496883023
-0.7952971036505616
0.6489875065678175
-1.1698459819302252
0.5850842328398269
-0.653485634654006
0.7899228161215022
-1.4821368325665296
0.33336088543318687
0.0652695565151793
0.26936439349603436
0.21347401516574072
0.576095351695018
-0.20536808417714802
0.8405304151782802
-1.3183212793771064
0.48517227094228343
-0.27328756723200875
0.727409926097788
-1.1265334027515619
0.5996605401661932
-0.5124506070307584
0.8679740762579882
-1.4436754354915577
0.004398371706865412
0.328299475403096
0.2711435838474975
0.05648996344365931
0.37852750219964737
-0.12020620561786816
0.8013117923471575
-0.8014962624780066
0.7244646120274023
-1.0959635180850011
0.5116142129464019
-0.49079566770220906
0.9401868420223796
-1.3068456368144339
0.38627529015207895
0.20295059068570276
0.5779158038232481
-0.18470293826750894
0.7754729228659172
-0.8474361274630011
0.6885120913001064
-1.4234313381318975
0.3714454884230505
-0.08871028573104695
0.8476626873523379
-0.8673036321650651
0.7693336413127818
-1.070287900441034
0.6056262872675291
-0.6012265624988158
0.7628711474877405
-1.3973272446265048
0.24133063300388036
0.32230932609653373
0.18511641660059897
-0.17944104723780063
0.8564856975259576
-1.2265128492959905
0.6749830359419913
-0.673344921720808
1.036777655627319
-1.248088356935225
0.2901592058336264
-0.0973336328358545
0.42945228936354674
-0.42752755891290006
0.9206907345240507
-1.3510265125958827
0.15922901532086708
-0.16663045177711394
0.8721252665260615
-0.39451141912999993
1.0205658619407834
-1.2877806297999563
0.0693240058582808
0.06771238499263377
0.17211872994755517
0.12362879528990733
0.273287741685458
0.14929539990621143
0.5541829681412704
0.019589747837384208
0.6144139487294744
-0.22873480006110108
0.7884773200321409
-1.439324819956592
0.23348639811798377
-0.043168618333291886
0.6041980090796495
-0.5330797319641191
0.9647030170152968
-1.5052234404773601
0.20856517662217255
-0.044253247898560666
0.5283843337131684
-0.1609600901766815
1.0462517574906935
-1.0724470141581848
0.6029117992591306
-0.7018073570814016
1.090384782019108
-1.288301102386795
0.07157002052267836
0.10141641564679471
0.23100390577935637
-0.07572512139676568
0.8004290312928415
-0.7091402804388656
1.009907580915533
-1.35184021294147
0.2620170880565228
0.21138484951932046
0.4552464516522623
0.33841425636764577
0.13809009686681095
0.16020108232914132
0.4170026777580408
0.03281963356285389
0.5896868672960776
-0.4763202140631741
0.8871749741103052
-1.466808091746287
0.11705036613653785
0.31722519644516045
0.4843280664751737
-0.20551241357451572
0.4147345713164593
-0.6330150403481176
0.7938165408399811
-1.4881191729690788
0.2946651688545636
0.23131252614206121
0.39165589430154024
-0.11070906697081678
0.8392321763998449
-0.7542298822983319
1.0359513102220066
-1.2327031072422217
0.3432518370570474
-0.016132959752444
0.610770396496005
-0.5354810656122654
0.9106271136465951
-1.4313126642204888
0.37041426997224014
0.22482773680127388
0.2921993923855273
0.17812318347054468
0.21239744564114926
0.10660863150577482
0.4592359491710052
-0.032037218770820886
0.6337583812066514
-0.35602657907151647
0.9329119339033476
-1.3999910332745567
0.3481300866410416
-0.023650266540016562
0.6338187792702394
-0.7914547691380227
1.0121211112188286
-1.485921728682769
0.07118524916000801
0.42720117972427574
0.4860764895617422
0.18319535219121252
0.31840528609829
0.15503408724153211
0.3595843904408583
-0.14147269157229608
0.7988062315389639
-0.955799073400722
0.7887516986180156
-0.9855531318733766
0.5769101399253822
-0.7461343453673663
0.8519917068457503
-1.4811690801420028
0.22019699453595643
-0.049546230395294044
0.5445753969186593
-0.6132539805380728
0.927341112380349
-1.4254638064688867
0.31511635184814424
0.10830026347071509
0.5426751600610777
-0.09305423233713567
0.7764094611144565
-0.7910977512700667
1.0134302640324933
-1.4106209621370422
0.25066902513385303
-0.2766070996422906
0.8081840606316584
-0.8311003219201083
1.047737472774448
-1.292560993452407
0.6606358416366709
-0.5034778228297401
0.8020539835527485
-1.2575849112480004
0.48491561414691753
-0.02207535389208981
0.8302083376993885
-0.9215978562841485
0.8472749448004273
-1.1666409881988355
0.4705080371585302
-0.5547443662598942
0.9877974285309077
-1.1051045728752176
0.1950353179602502
0.09514509162089546
0.45004451110688315
-0.28292720955337514
0.6858814866897269
-1.2518791315390683
0.5427759026759089
-0.47992941195999833
0.9389826247481461
-1.4888785298261342
0.40295862222589984
-0.10931577987999991
0.6835935053435211
-0.7292549508867086
0.9822262241967337
-1.4127407282972348
0.16384940994795016
0.226464808023639
0.5111784216179383
-0.11071595653246558
0.7387223698667429
-0.7423262562188271
0.7531433273994685
-1.1893362499052262
0.766848540109129
-0.25808113572041125
0.8433770205793472
-1.534027166348423
0.45692367680992696
-0.24462013285172035
0.6630925540204411
-0.7818590090002578
0.9494497125313424
-1.4346338035911281
0.2244253555048239
-0.012819666173552569
0.6685510206919909
-0.6255683896693127
0.8244302077784447
-1.4521233697142026
0.14785352537059737
0.1809068655515158
0.27794609763666156
0.1317753386826196
0.24368717600281609
0.21689359212793724
0.3495539503627525
0.09329558592903575
0.6590137529924782
-0.4122001056397519
1.0077629160598387
-1.5258162970551195
0.3660883448931487
0.1880029181910916
0.4899007480129476
-0.6268568605096179
0.7605892617664671
-1.4194266025897746
0.11726315893246919
0.12494331229896327
0.43484026730272707
0.06269501012220036
0.4374467575680796
-0.24175017815319344
0.8783857969404569
-1.2531432562591152
0.8165828275459632
-0.6645485512251693
0.8123273057094798
-1.299777334796322
0.08365055222824369
0.12277943419210358
0.2990431329199431
0.016932021878905967
0.4965745499175165
0.002779714503136077
0.8124994237747118
-0.8260667632364433
1.1014598970412777
-1.2778199314370469
0.4429139610808628
-0.193811194282005
0.7076146647870307
-0.9412932013106585
0.6373410188919924
-0.8119454477210577
0.9044409255344432
-1.6363245198062861
0.3091298770726243
0.1788466805693757
0.281022173835779
-0.017093865124357954
0.5451148623843454
-0.5928966897487187
0.9188026458584793
-1.4279375072892404
0.21310515147236275
0.11078252957790802
0.1991006934369176
0.2330975162570027
0.3014421988523198
0.037055511495403315
0.5079092079179479
-0.10619689356192558
0.9196111821066693
-1.2075440804820365
0.7606422356397577
-0.8278931039509473
0.7779051271420598
-1.590233502643041
0.529267938616137
-0.011829364059909975
0.7808967029548288
-0.6304749634350381
0.9730722056860743
-1.5217981526524444
0.0941012935504073
0.035359015511714054
0.2487158138396114
0.2852075420006106
0.26133696479775415
0.2287256770571212
0.32358707310250334
0.0830977848905341
0.6550065841543762
-0.4959703274814945
0.9952364146608024
-1.594957127967224
0.09931051692410442
0.20100230656026052
0.5445846011455326
-0.09510650823813521
0.7905928391925467
-1.0041394498062552
0.9344743887783935
-1.047565661508289
0.6920080154704344
-0.8704767907372495
0.9773980760299024
-1.187410892780301
0.5870399620884392
-0.25296299231915015
0.7951642553898812
-1.0424443369664476
0.5900378805447846
-0.6966046151078393
0.905387797784259
-1.2647038789974054
0.34503635002663435
-0.07724368377490448
0.6134757043196466
-0.9877500397564846
0.749855205171094
-1.473791459679219
0.1990327589379023
0.10603569214576458
0.14320618680740338
0.3106576088912658
0.14250286376154853
0.07198840980999721
0.3923297486297215
-0.23745425639647755
0.893439773857515
-1.0637168988371368
0.7174882557974716
-0.8619665470754165
0.7365251608984549
-1.1894232174125983
0.36228911745979864
-0.3749717063341136
1.029691402231071
-1.4921425583511807
0.42789897473910454
-0.2757276253336193
0.8061486764850512
-1.0981891726378517
0.708116461680705
-0.870688073647331
0.9182528027411447
-1.4938830785947232
0.2620675433807549
0.340735891570654
0.669893972860159
-0.3744533671362283
0.8967758233103846
-1.3786921265716652
0.45310295170201864
0.001455194014906791
0.6061314259465551
-0.6954989911736078
1.1228636497053335
-1.5042114238993305
0.08238740467301786
0.3261309606502065
0.3082256463157612
0.30213970048808814
0.3176229698808676
0.3301489827864238
0.48153697373768534
0.017438282083551138
0.6633215088696336
-0.45359146832684993
1.0847139870835678
-1.397919415657108
0.23556508210582616
0.24223795018262761
0.35888511251936617
-0.11100401154010475
0.824420977038488
-0.5337309260932251
1.0876692568416473
-1.416141311720126
0.05573038890259274
0.2476649737603681
0.19192631301529617
-0.04746850258719992
0.7900124399023247
-0.46032162234489893
0.8773347251373254
-1.2593663090017135
0.4427328159946451
-0.24174221589915834
0.5855644629162111
-0.7527553524228998
0.8318079493882797
-1.2410061826986654
0.38703339677277615
-0.04691438837322692
0.8520421855073601
-0.44007907393194795
0.9881288041952097
-1.552115096276911
0.3055522703900808
0.1479443257206603
0.3298400920608361
0.34909697201066014
0.3199809840896688
-0.1529717623991938
0.7140521323214595
-0.9473553524197033
0.9382886221961315
-1.2485633169652748
0.7353045501465685
-0.675279156457379
1.2486821083296422
-1.4146022861583134
0.20395879286020713
0.24899345807620366
0.3046403582103101
0.20784428602981098
0.5269133489536675
-0.2638256356154596
0.9040650878204017
-0.8818513431168037
0.7006345500814102
-1.1011460068154766
0.8289273867245133
-1.1831113100713755
0.5230971234979225
-0.33306243050361295
0.7462052515748325
-1.3548599130832937
0.389438940206124
-0.1844659853480034
0.6888284303099064
-0.45768875562166156
0.8462653098120181
-1.6796694937433563
0.3149025661669055
0.1499156591139339
0.4425353549875046
0.0719735436962392
0.2915922290220543
0.14934343078724233
0.5399450494310938
-0.3247339052093609
0.8573705143536701
-1.2736804294104833
0.5770729552659426
-0.37279561613275525
1.022258262993159
-1.411752565360264
0.3770013760271562
0.17017104750720868
0.41510625427664305
-0.20943664904926396
0.6626131922102667
-1.045474959341909
0.8137626475776341
-1.2534072060888657
0.517795689324337
-0.7174324038879123
0.973420150241531
-1.48701971994467
0.44416912215335413
-0.01620778647347576
0.5841359968105526
-0.32879105411362225
1.0914920202072438
-1.4114381314299358
0.3934004527538608
-0.1433803947322218
0.5827591111204999
-0.44232888119352143
1.0120758209753955
-1.3925235570905092
0.21098693577156602
0.25584987255142444
0.37795688539765226
-0.09085746711213405
0.6008906919362234
-0.2849586526789705
0.8890348424075143
-1.484508003340113
0.5601528402375213
-0.2028338153968845
0.8760840772881509
-1.150165726967454
0.8765082861897291
-1.077135965492656
0.8039726083656362
-1.0287823648440042
0.6657197936849784
-1.0454651563349675
0.7135795323725775
-0.9314144666268979
0.6904772087661335
-0.9916628839489317
0.8640195352827529
-1.2008634770842779
0.5443789272330699
-0.7460820353711872
0.8841591651312206
-1.384070865993726
0.20241051849543623
-0.015122536864454306
0.7144341751292698
-0.7495430572305837
0.9509551901624813
-1.3228529105509492
0.27922720764889075
0.048316443606890136
0.3330703347512216
-0.02953212215015233
0.5313292934890372
-0.2886204007548616
0.8833684261391561
-1.1019985771043945
0.40712343436820264
-0.3383327275095094
1.071429030809851
-1.565639301261521
0.28160695628935506
0.05698356045657216
0.5601137540832346
-0.22312999340336032
0.8518697210262605
-1.132478529129743
0.6548937900677059
-0.7003393808773483
0.892285634993389
-1.5145507937331004
0.12106101082826615
0.22363483344067314
0.3899777026971706
-0.00525528889168414
0.6830060052923945
-0.6104083091686151
0.9348943848954214
-1.3036636399222283
0.17204912740552802
0.18907386026871043
0.1903167957158437
0.05948856512417988
0.444902721206097
-0.408037177205979
0.7743217635991027
-1.2089887400247332
0.5964614694090502
-0.8421873556325898
0.9923630544790583
-1.3852310826165757
0.159827545088434
0.18346308983141946
0.3807646021942138
0.08019287400202457
0.4645478204338369
-0.34478623222972143
0.86421280795307
-1.3048845668775055
0.27999125283952675
-0.06969535393383886
0.4138148134688966
-0.4840810134038618
1.033334458305932
-1.5378756724041613
0.2569359380575109
0.2975794086905671
0.4322849114087419
0.03973157403218863
0.5480386965011843
-0.4677888445732496
1.1061626575936547
-1.5448891261555324
0.15440752613350361
0.09931075445405413
0.48451028318126865
0.05576558210139837
0.16939173232406712
-0.003346287855419239
0.6356271713983814
-0.4921380359479697
0.9377472882912228
-1.587524235178092
-0.06384801145092789
0.2545288536604935
0.20376194397790093
0.18386477556463066
0.22903070920821733
0.3105492880424705
0.38661292106133793
0.0483250854926256
0.40877998668369486
-0.5562151378913007
1.0422066290745131
-1.3233141195039533
0.18794600487398494
-0.035832606339081585
0.6791661126144637
-0.43816388187305355
1.0213471579875606
-1.3375476486556495
0.11914531014703766
0.22974690279826548
0.2040465213836763
0.34976855258711126
0.4005371272398439
0.19916305508608756
0.47548644063885526
0.050696677985990646
0.6382020645979987
-0.6105250232143478
1.0777340492030272
-1.6326990412939293
0.15794666508746869
-0.04930423660663952
0.43591623837646587
0.03374958807427375
0.6670828257019497
-0.26473413308362137
0.9792535093213721
-1.3956321381758543
0.5007269033967829
-0.18883133551621234
0.9383997781562816
-1.2132274940820988
0.6413157460035721
-0.7839771650400235
1.0410727838983165
-1.268093662906053
0.42057125703272036
0.0455587894769961
0.5616299376664096
-0.4535003130698617
0.7374088264445973
-1.4111546673402486
0.5224733047067134
-0.20474059236394493
0.881537471104251
-1.260462465513267
0.5853413065289705
-0.7274818059094348
1.1182403727619452
-1.3166541770346265
0.10122098358142106
0.2419726938605088
0.22686890468997656
0.14508133852296212
0.4415806903731956
-0.24349352608684732
0.7604115516137597
-0.9320193753127869
0.6313119314940638
-1.027853064065993
0.6603575979096645
-0.6746310239340083
0.9325841842884186
-1.4334259848175628
0.33453472543420026
0.059456790729000564
0.6256117833688584
-0.7310109255705737
1.0475818305540443
-1.453841435165152
0.21519963217954985
0.1811021916065192
0.5530371888373149
-0.030376871948978534
0.7037500139359119
-0.4851223265028832
1.1520456531463352
-1.3437918239050548
0.24760678591816854
0.13246901341858697
0.3247059298466788
-0.1592887263435071
0.5998557625677436
-0.8672097164199903
0.997448357643246
-1.467876084268783
0.48525536569072125
-0.060341808173659195
0.45805315269246893
-0.4018676560478063
0.7837658940484653
-1.1855285215507405
0.3392293387076507
-0.14401641229613593
0.8987905649622463
-1.1296400308536616
0.6582223101196998
-0.8149285254860752
0.8906870292816382
-1.5891667653314594
0.35897000447544747
0.06465377604331701
0.4359717067017157
-0.3254240801708037
0.896682682224867
-1.1797105770687257
0.587460552323394
-0.749851900268035
1.0833201355969182
-1.619494904048797
0.40558389670691464
0.07361804558293428
0.49863726249499596
-0.11271200949336013
0.6014435433246099
-0.600392413257534
0.894035571951636
-1.3920718430160957
0.2871115416993193
0.06981867170770073
0.3079185496925716
0.19934553308169478
0.33200227829818285
0.11838088276328118
0.4318396996520879
0.03820474316162947
0.6369800640584082
-0.5040702103770581
0.7660687798119563
-1.436735892654313
0.5802783775328866
-0.18941670789756787
0.5969047131906158
-0.7599326259805701
0.8656725700618395
-1.279928735138545
0.37069841100379575
0.09892408900060512
0.5906605774555014
-0.2455303846855177
0.9664938404520844
-1.3107107636790707
0.5204079285547136
-0.15041097406527393
0.9175545232741829
-0.5951262129664927
0.962269141928283
-1.721023328671902
0.30629217292707345
0.20415480166127276
0.4485214684675838
-0.07335975537894945
0.5807845798035136
-0.5530787254508944
0.9160539270292154
-1.465562110188761
0.2617659480730756
0.15764839672984865
0.545019518566052
-0.16723785611905717
0.8765572945946705
-1.1201049939841994
0.49836208653169956
-0.7601857885107479
0.8663320843896745
-1.4096060160461636
0.0797239322769514
0.12606267385138337
0.37359450560434293
0.06546548110902628
0.731565898497305
-0.7094164690549474
0.966229149700027
-1.2700050440504658
0.28304400954623776
0.2624828462562486
0.29535644277226103
0.11661196092643156
0.461635047799307
-0.03457658958874166
0.677480379853705
-0.46026914922574647
0.9257606970802021
-1.4262180757809633
0.06852847706111553
0.11548892528142929
0.4764416834117897
-0.2177909255650755
0.8332852624406426
-1.0471596843427486
0.7730653962548786
-1.0781630383000838
0.5018665621369982
-0.6597590008880931
1.01352841323061
-1.3029101551623201
0.168567026905855
0.30404712926787425
0.0748738113653431
0.1285866544550106
0.536009328782298
-0.29718301554607524
0.6457046187048743
-1.027848403344904
0.7010673520739694
-0.795834560791705
0.9533974338022737
-1.3113667578064265
0.2885793793637955
0.009263794875400744
0.62798427680206
-0.6911652608572463
0.8748569454872399
-1.2813790947622552
0.22709047445331865
0.012514028266764732
0.48921072628821993
-0.3592947465117252
0.8118281218879406
-1.228677783371558
0.6707775452201572
-0.48034599486157187
0.7803028256837794
-1.476061025334149
0.2757644271128431
0.07338536041124255
0.6764656644940263
-0.3675159311271754
0.790487494405304
-1.3271835819366002
0.44623929347771596
-0.13162092996618435
0.8587825495412644
-0.9869690042498153
0.8853400995164835
-1.1884867663536145
0.7424607071678235
-0.621380474596419
0.9491692186375593
-1.2526007061352429
[truncated: 28,000 more rows]
