# Supplementary material for: Enhancing spectral analysis in nonlinear dynamics with pseudoeigenfunctions from continuous spectra
Source: Sci Rep. 2024 Aug 20;14:19276. doi: 10.1038/s41598-024-69837-y (PMC11335974; doi:10.1038/s41598-024-69837-y)
Supplement: Supplementary file 1 — Supplementary Information. [file 41598_2024_69837_MOESM1_ESM.zip › rawdata/1D_Oscillators_t.csv]

0.0
0.1
0.2
0.3
0.4
0.5
0.6
0.7
0.8
0.9
1.0
1.1
1.2
1.3
1.4
1.5
1.6
1.7
1.8
1.9
2.0
2.1
2.2
2.3
2.4
2.5
2.6
2.7
2.8
2.9
3.0
3.1
3.2
3.3
3.4
3.5
3.6
3.7
3.8
3.9
4.0
4.1
4.2
4.3
4.4
4.5
4.6
4.7
4.8
4.9
5.0
5.1
5.2
5.3
5.4
5.5
5.6
5.7
5.8
5.9
6.0
6.1
6.2
6.3
6.4
6.5
6.6
6.7
6.8
6.9
7.0
7.1
7.2
7.3
7.4
7.5
7.6
7.7
7.8
7.9
8.0
8.1
8.2
8.3
8.4
8.5
8.6
8.7
8.8
8.9
9.0
9.1
9.2
9.3
9.4
9.5
9.6
9.7
9.8
9.9
10.0
10.1
10.2
10.3
10.4
10.5
10.6
10.7
10.8
10.9
11.0
11.1
11.2
11.3
11.4
11.5
11.6
11.7
11.8
11.9
12.0
12.1
12.2
12.3
12.4
12.5
12.6
12.7
12.8
12.9
13.0
13.1
13.2
13.3
13.4
13.5
13.6
13.7
13.8
13.9
14.0
14.1
14.2
14.3
14.4
14.5
14.6
14.7
14.8
14.9
15.0
15.1
15.2
15.3
15.4
15.5
15.6
15.7
15.8
15.9
16.0
16.1
16.2
16.3
16.4
16.5
16.6
16.7
16.8
16.9
17.0
17.1
17.2
17.3
17.4
17.5
17.6
17.7
17.8
17.9
18.0
18.1
18.2
18.3
18.4
18.5
18.6
18.7
18.8
18.9
19.0
19.1
19.2
19.3
19.4
19.5
19.6
19.7
19.8
19.9
20.0
20.1
20.2
20.3
20.4
20.5
20.6
20.7
20.8
20.9
21.0
21.1
21.2
21.3
21.4
21.5
21.6
21.7
21.8
21.9
22.0
22.1
22.2
22.3
22.4
22.5
22.6
22.7
22.8
22.9
23.0
23.1
23.2
23.3
23.4
23.5
23.6
23.7
23.8
23.9
24.0
24.1
24.2
24.3
24.4
24.5
24.6
24.7
24.8
24.9
25.0
25.1
25.2
25.3
25.4
25.5
25.6
25.7
25.8
25.9
26.0
26.1
26.2
26.3
26.4
26.5
26.6
26.7
26.8
26.9
27.0
27.1
27.2
27.3
27.4
27.5
27.6
27.7
27.8
27.9
28.0
28.1
28.2
28.3
28.4
28.5
28.6
28.7
28.8
28.9
29.0
29.1
29.2
29.3
29.4
29.5
29.6
29.7
29.8
29.9
30.0
30.1
30.2
30.3
30.4
30.5
30.6
30.7
30.8
30.9
31.0
31.1
31.2
31.3
31.4
31.5
31.6
31.7
31.8
31.9
32.0
32.1
32.2
32.3
32.4
32.5
32.6
32.7
32.8
32.9
33.0
33.1
33.2
33.3
33.4
33.5
33.6
33.7
33.8
33.9
34.0
34.1
34.2
34.3
34.4
34.5
34.6
34.7
34.8
34.9
35.0
35.1
35.2
35.3
35.4
35.5
35.6
35.7
35.8
35.9
36.0
36.1
36.2
36.3
36.4
36.5
36.6
36.7
36.8
36.9
37.0
37.1
37.2
37.3
37.4
37.5
37.6
37.7
37.8
37.9
38.0
38.1
38.2
38.3
38.4
38.5
38.6
38.7
38.8
38.9
39.0
39.1
39.2
39.3
39.4
39.5
39.6
39.7
39.8
39.9
40.0
40.1
40.2
40.3
40.4
40.5
40.6
40.7
40.8
40.9
41.0
41.1
41.2
41.3
41.4
41.5
41.6
41.7
41.8
41.9
42.0
42.1
42.2
42.3
42.4
42.5
42.6
42.7
42.8
42.9
43.0
43.1
43.2
43.3
43.4
43.5
43.6
43.7
43.8
43.9
44.0
44.1
44.2
44.3
44.4
44.5
44.6
44.7
44.8
44.9
45.0
45.1
45.2
45.3
45.4
45.5
45.6
45.7
45.8
45.9
46.0
46.1
46.2
46.3
46.4
46.5
46.6
46.7
46.8
46.9
47.0
47.1
47.2
47.3
47.4
47.5
47.6
47.7
47.8
47.9
48.0
48.1
48.2
48.3
48.4
48.5
48.6
48.7
48.8
48.9
49.0
49.1
49.2
49.3
49.4
49.5
49.6
49.7
49.8
49.9
50.0
50.1
50.2
50.3
50.4
50.5
50.6
50.7
50.8
50.9
51.0
51.1
51.2
51.3
51.4
51.5
51.6
51.7
51.8
51.9
52.0
52.1
52.2
52.3
52.4
52.5
52.6
52.7
52.8
52.9
53.0
53.1
53.2
53.3
53.4
53.5
53.6
53.7
53.8
53.9
54.0
54.1
54.2
54.3
54.4
54.5
54.6
54.7
54.8
54.9
55.0
55.1
55.2
55.3
55.4
55.5
55.6
55.7
55.8
55.9
56.0
56.1
56.2
56.3
56.4
56.5
56.6
56.7
56.8
56.9
57.0
57.1
57.2
57.3
57.4
57.5
57.6
57.7
57.8
57.9
58.0
58.1
58.2
58.3
58.4
58.5
58.6
58.7
58.8
58.9
59.0
59.1
59.2
59.3
59.4
59.5
59.6
59.7
59.8
59.9
60.0
60.1
60.2
60.3
60.4
60.5
60.6
60.7
60.8
60.9
61.0
61.1
61.2
61.3
61.4
61.5
61.6
61.7
61.8
61.9
62.0
62.1
62.2
62.3
62.4
62.5
62.6
62.7
62.8
62.9
63.0
63.1
63.2
63.3
63.4
63.5
63.6
63.7
63.8
63.9
64.0
64.1
64.2
64.3
64.4
64.5
64.6
64.7
64.8
64.9
65.0
65.1
65.2
65.3
65.4
65.5
65.6
65.7
65.8
65.9
66.0
66.1
66.2
66.3
66.4
66.5
66.6
66.7
66.8
66.9
67.0
67.1
67.2
67.3
67.4
67.5
67.6
67.7
67.8
67.9
68.0
68.1
68.2
68.3
68.4
68.5
68.6
68.7
68.8
68.9
69.0
69.1
69.2
69.3
69.4
69.5
69.6
69.7
69.8
69.9
70.0
70.1
70.2
70.3
70.4
70.5
70.6
70.7
70.8
70.9
71.0
71.1
71.2
71.3
71.4
71.5
71.6
71.7
71.8
71.9
72.0
72.1
72.2
72.3
72.4
72.5
72.6
72.7
72.8
72.9
73.0
73.1
73.2
73.3
73.4
73.5
73.6
73.7
73.8
73.9
74.0
74.1
74.2
74.3
74.4
74.5
74.6
74.7
74.8
74.9
75.0
75.1
75.2
75.3
75.4
75.5
75.6
75.7
75.8
75.9
76.0
76.1
76.2
76.3
76.4
76.5
76.6
76.7
76.8
76.9
77.0
77.1
77.2
77.3
77.4
77.5
77.6
77.7
77.8
77.9
78.0
78.1
78.2
78.3
78.4
78.5
78.6
78.7
78.8
78.9
79.0
79.1
79.2
79.3
79.4
79.5
79.6
79.7
79.8
79.9
80.0
80.1
80.2
80.3
80.4
80.5
80.6
80.7
80.8
80.9
81.0
81.1
81.2
81.3
81.4
81.5
81.6
81.7
81.8
81.9
82.0
82.1
82.2
82.3
82.4
82.5
82.6
82.7
82.8
82.9
83.0
83.1
83.2
83.3
83.4
83.5
83.6
83.7
83.8
83.9
84.0
84.1
84.2
84.3
84.4
84.5
84.6
84.7
84.8
84.9
85.0
85.1
85.2
85.3
85.4
85.5
85.6
85.7
85.8
85.9
86.0
86.1
86.2
86.3
86.4
86.5
86.6
86.7
86.8
86.9
87.0
87.1
87.2
87.3
87.4
87.5
87.6
87.7
87.8
87.9
88.0
88.1
88.2
88.3
88.4
88.5
88.6
88.7
88.8
88.9
89.0
89.1
89.2
89.3
89.4
89.5
89.6
89.7
89.8
89.9
90.0
90.1
90.2
90.3
90.4
90.5
90.6
90.7
90.8
90.9
91.0
91.1
91.2
91.3
91.4
91.5
91.6
91.7
91.8
91.9
92.0
92.1
92.2
92.3
92.4
92.5
92.6
92.7
92.8
92.9
93.0
93.1
93.2
93.3
93.4
93.5
93.6
93.7
93.8
93.9
94.0
94.1
94.2
94.3
94.4
94.5
94.6
94.7
94.8
94.9
95.0
95.1
95.2
95.3
95.4
95.5
95.6
95.7
95.8
95.9
96.0
96.1
96.2
96.3
96.4
96.5
96.6
96.7
96.8
96.9
97.0
97.1
97.2
97.3
97.4
97.5
97.6
97.7
97.8
97.9
98.0
98.1
98.2
98.3
98.4
98.5
98.6
98.7
98.8
98.9
99.0
99.1
99.2
99.3
99.4
99.5
99.6
99.7
99.8
99.9
100.0
100.1
100.2
100.3
100.4
100.5
100.6
100.7
100.8
100.9
101.0
101.1
101.2
101.3
101.4
101.5
101.6
101.7
101.8
101.9
102.0
102.1
102.2
102.3
102.4
102.5
102.6
102.7
102.8
102.9
103.0
103.1
103.2
103.3
103.4
103.5
103.6
103.7
103.8
103.9
104.0
104.1
104.2
104.3
104.4
104.5
104.6
104.7
104.8
104.9
105.0
105.1
105.2
105.3
105.4
105.5
105.6
105.7
105.8
105.9
106.0
106.1
106.2
106.3
106.4
106.5
106.6
106.7
106.8
106.9
107.0
107.1
107.2
107.3
107.4
107.5
107.6
107.7
107.8
107.9
108.0
108.1
108.2
108.3
108.4
108.5
108.6
108.7
108.8
108.9
109.0
109.1
109.2
109.3
109.4
109.5
109.6
109.7
109.8
109.9
110.0
110.1
110.2
110.3
110.4
110.5
110.6
110.7
110.8
110.9
111.0
111.1
111.2
111.3
111.4
111.5
111.6
111.7
111.8
111.9
112.0
112.1
112.2
112.3
112.4
112.5
112.6
112.7
112.8
112.9
113.0
113.1
113.2
113.3
113.4
113.5
113.6
113.7
113.8
113.9
114.0
114.1
114.2
114.3
114.4
114.5
114.6
114.7
114.8
114.9
115.0
115.1
115.2
115.3
115.4
115.5
115.6
115.7
115.8
115.9
116.0
116.1
116.2
116.3
116.4
116.5
116.6
116.7
116.8
116.9
117.0
117.1
117.2
117.3
117.4
117.5
117.6
117.7
117.8
117.9
118.0
118.1
118.2
118.3
118.4
118.5
118.6
118.7
118.8
118.9
119.0
119.1
119.2
119.3
119.4
119.5
119.6
119.7
119.8
119.9
120.0
120.1
120.2
120.3
120.4
120.5
120.6
120.7
120.8
120.9
121.0
121.1
121.2
121.3
121.4
121.5
121.6
121.7
121.8
121.9
122.0
122.1
122.2
122.3
122.4
122.5
122.6
122.7
122.8
122.9
123.0
123.1
123.2
123.3
123.4
123.5
123.6
123.7
123.8
123.9
124.0
124.1
124.2
124.3
124.4
124.5
124.6
124.7
124.8
124.9
125.0
125.1
125.2
125.3
125.4
125.5
125.6
125.7
125.8
125.9
126.0
126.1
126.2
126.3
126.4
126.5
126.6
126.7
126.8
126.9
127.0
127.1
127.2
127.3
127.4
127.5
127.6
127.7
127.8
127.9
128.0
128.1
128.2
128.3
128.4
128.5
128.6
128.7
128.8
128.9
129.0
129.1
129.2
129.3
129.4
129.5
129.6
129.7
129.8
129.9
130.0
130.1
130.2
130.3
130.4
130.5
130.6
130.7
130.8
130.9
131.0
131.1
131.2
131.3
131.4
131.5
131.6
131.7
131.8
131.9
132.0
132.1
132.2
132.3
132.4
132.5
132.6
132.7
132.8
132.9
133.0
133.1
133.2
133.3
133.4
133.5
133.6
133.7
133.8
133.9
134.0
134.1
134.2
134.3
134.4
134.5
134.6
134.7
134.8
134.9
135.0
135.1
135.2
135.3
135.4
135.5
135.6
135.7
135.8
135.9
136.0
136.1
136.2
136.3
136.4
136.5
136.6
136.7
136.8
136.9
137.0
137.1
137.2
137.3
137.4
137.5
137.6
137.7
137.8
137.9
138.0
138.1
138.2
138.3
138.4
138.5
138.6
138.7
138.8
138.9
139.0
139.1
139.2
139.3
139.4
139.5
139.6
139.7
139.8
139.9
140.0
140.1
140.2
140.3
140.4
140.5
140.6
140.7
140.8
140.9
141.0
141.1
141.2
141.3
141.4
141.5
141.6
141.7
141.8
141.9
142.0
142.1
142.2
142.3
142.4
142.5
142.6
142.7
142.8
142.9
143.0
143.1
143.2
143.3
143.4
143.5
143.6
143.7
143.8
143.9
144.0
144.1
144.2
144.3
144.4
144.5
144.6
144.7
144.8
144.9
145.0
145.1
145.2
145.3
145.4
145.5
145.6
145.7
145.8
145.9
146.0
146.1
146.2
146.3
146.4
146.5
146.6
146.7
146.8
146.9
147.0
147.1
147.2
147.3
147.4
147.5
147.6
147.7
147.8
147.9
148.0
148.1
148.2
148.3
148.4
148.5
148.6
148.7
148.8
148.9
149.0
149.1
149.2
149.3
149.4
149.5
149.6
149.7
149.8
149.9
150.0
150.1
150.2
150.3
150.4
150.5
150.6
150.7
150.8
150.9
151.0
151.1
151.2
151.3
151.4
151.5
151.6
151.7
151.8
151.9
152.0
152.1
152.2
152.3
152.4
152.5
152.6
152.7
152.8
152.9
153.0
153.1
153.2
153.3
153.4
153.5
153.6
153.7
153.8
153.9
154.0
154.1
154.2
154.3
154.4
154.5
154.6
154.7
154.8
154.9
155.0
155.1
155.2
155.3
155.4
155.5
155.6
155.7
155.8
155.9
156.0
156.1
156.2
156.3
156.4
156.5
156.6
156.7
156.8
156.9
157.0
157.1
157.2
157.3
157.4
157.5
157.6
157.7
157.8
157.9
158.0
158.1
158.2
158.3
158.4
158.5
158.6
158.7
158.8
158.9
159.0
159.1
159.2
159.3
159.4
159.5
159.6
159.7
159.8
159.9
160.0
160.1
160.2
160.3
160.4
160.5
160.6
160.7
160.8
160.9
161.0
161.1
161.2
161.3
161.4
161.5
161.6
161.7
161.8
161.9
162.0
162.1
162.2
162.3
162.4
162.5
162.6
162.7
162.8
162.9
163.0
163.1
163.2
163.3
163.4
163.5
163.6
163.7
163.8
163.9
164.0
164.1
164.2
164.3
164.4
164.5
164.6
164.7
164.8
164.9
165.0
165.1
165.2
165.3
165.4
165.5
165.6
165.7
165.8
165.9
166.0
166.1
166.2
166.3
166.4
166.5
166.6
166.7
166.8
166.9
167.0
167.1
167.2
167.3
167.4
167.5
167.6
167.7
167.8
167.9
168.0
168.1
168.2
168.3
168.4
168.5
168.6
168.7
168.8
168.9
169.0
169.1
169.2
169.3
169.4
169.5
169.6
169.7
169.8
169.9
170.0
170.1
170.2
170.3
170.4
170.5
170.6
170.7
170.8
170.9
171.0
171.1
171.2
171.3
171.4
171.5
171.6
171.7
171.8
171.9
172.0
172.1
172.2
172.3
172.4
172.5
172.6
172.7
172.8
172.9
173.0
173.1
173.2
173.3
173.4
173.5
173.6
173.7
173.8
173.9
174.0
174.1
174.2
174.3
174.4
174.5
174.6
174.7
174.8
174.9
175.0
175.1
175.2
175.3
175.4
175.5
175.6
175.7
175.8
175.9
176.0
176.1
176.2
176.3
176.4
176.5
176.6
176.7
176.8
176.9
177.0
177.1
177.2
177.3
177.4
177.5
177.6
177.7
177.8
177.9
178.0
178.1
178.2
178.3
178.4
178.5
178.6
178.7
178.8
178.9
179.0
179.1
179.2
179.3
179.4
179.5
179.6
179.7
179.8
179.9
180.0
180.1
180.2
180.3
180.4
180.5
180.6
180.7
180.8
180.9
181.0
181.1
181.2
181.3
181.4
181.5
181.6
181.7
181.8
181.9
182.0
182.1
182.2
182.3
182.4
182.5
182.6
182.7
182.8
182.9
183.0
183.1
183.2
183.3
183.4
183.5
183.6
183.7
183.8
183.9
184.0
184.1
184.2
184.3
184.4
184.5
184.6
184.7
184.8
184.9
185.0
185.1
185.2
185.3
185.4
185.5
185.6
185.7
185.8
185.9
186.0
186.1
186.2
186.3
186.4
186.5
186.6
186.7
186.8
186.9
187.0
187.1
187.2
187.3
187.4
187.5
187.6
187.7
187.8
187.9
188.0
188.1
188.2
188.3
188.4
188.5
188.6
188.7
188.8
188.9
189.0
189.1
189.2
189.3
189.4
189.5
189.6
189.7
189.8
189.9
190.0
